# Supplementary material for: Control of Morphological Differentiation of Streptomyces coelicolor A3(2) by Phosphorylation of MreC and PBP2
Source: PLoS One. 2015 Apr 30;10(4):e0125425. doi: 10.1371/journal.pone.0125425 (PMC4416010; doi:10.1371/journal.pone.0125425)
Supplement: S3 Table — (XLSX) [file pone.0125425.s009.xlsx]

## Sheet: Tabelle1
	Strain	M145	%	M145+4775	%	M145+4776	%	M145+4777	%	M145+4778	%	M145+4779	%
	Alive (green)	984	0.992936	1076	0.723118	939	0.850543	422	0.596888	1473	0.853913	412	0.42562
	Dead (red)	7	0.00706357	409	0.274866	151	0.136775	260	0.367751	181	0.104928	538	0.555785
	Without DNA			3	0.00201613	14	0.0126812	25	0.0353607	71	0.0411594	18	0.018595
	Total	991		1488		1104		707		1725		968
	Strain	NL-PkaI	%	NL-PkaI+4775	%	NL-PkaI+4776	%	NL-PkaI+4777	%	NL-PkaI+4778	%	NL-PkaI+4779	%
	Alive (green)	1539	0.929909	1466	0.953186	1179	0.91751	1461	0.957405	1547	0.939854	957	0.936399
	Dead (red)	71	0.0429003	52	0.0338101	42	0.0326848	39	0.025557	70	0.0425273	43	0.0420744
	Without DNA	45	0.0271903	20	0.0130039	64	0.0498054	26	0.017038	29	0.0176185	22	0.0215264
	Total	1655		1538		1285		1526		1646		1022
	Strain	NL-4775-9	%	NL-4775-9+4775	%	NL-4775-9+4776	%	NL-4775-9+4777	%	NL-4775-9+4778	%	NL-4775-9+4779	%
	Alive (green)	1485	0.82135	701	0.899872	1023	0.804245	1540	0.903756	1032	0.876061	1025	0.870119
	Dead (red)	304	0.168142	50	0.0641849	157	0.123428	116	0.0680751	54	0.0458404	99	0.0840407
	Without DNA	19	0.0105088	28	0.0359435	92	0.072327	48	0.028169	92	0.0780985	54	0.0458404
	Total	1808		779		1272		1704		1178		1178
	Strain	M145	M145+4775	M145+4776	M145+4777	M145+4778	M145+4779
	Alive (green)	984	1076	939	422	1473	412
	Dead (red)	7	409	151	260	181	538
	Without DNA		3	14	25	71	18
	Total	991	1488	1104	707	1725	968
	Strain	NL-PkaI	NL-PkaI+4775	NL-PkaI+4776	NL-PkaI+4777	NL-PkaI+4778	NL-PkaI+4779
	Alive (green)	1539	1466	1179	1461	1547	957
	Dead (red)	71	52	42	39	70	43
	Without DNA	45	20	64	26	29	22
	Total	1655	1538	1285	1526	1646	1022
	Strain	NL-4775-9	NL-4775-9+4775	NL-4775-9+4776	NL-4775-9+4777	NL-4775-9+4778	NL-4775-9+4779
	Alive (green)	1485	701	1023	1540	1032	1025
	Dead (red)	304	50	157	116	54	99
	Without DNA	19	28	92	48	92	54
	Total	1808	779	1272	1704	1178	1178
