# Supplementary material for: Control of Morphological Differentiation of Streptomyces coelicolor A3(2) by Phosphorylation of MreC and PBP2
Source: PLoS One. 2015 Apr 30;10(4):e0125425. doi: 10.1371/journal.pone.0125425 (PMC4416010; doi:10.1371/journal.pone.0125425)
Supplement: S4 Table — (XLSX) [file pone.0125425.s010.xlsx]

## Sheet: MreC
Sequence	Modifications	Mass	Mass Fractional Part	Proteins	Acetyl (Protein N-term)	Oxidation (M)	Phospho (STY)	Retention Time	Calibrated Retention Time	Charges	PEP	MS/MS Count	MS/MS Scan Number	Raw File	Score	Delta score	Intensity	Intensity R11GluC	Intensity R11trypsin	Ratio (Intensities)
AKLGSDER	Unmodified	874.451	0.450845	seq1_mrec	0	0	0	9.8106	9.8106	2	0.0027432	2	1268	20140228_CO_0408GuMu_R11_01	126.67	126.67	10968000	0	10968000	19.6838
AKLGSDER	Phospho (STY)	954.417	0.417175	seq1_mrec	0	0	1	11.959	11.959	2	0.0085904	1	1822	20140228_CO_0408GuMu_R11_02	78.516	78.516	557210	0	557210
DMTVLNGDGLVGR	Oxidation (M)	1361.66	0.660914	seq1_mrec	0	1	0	54.244	54.244	2,3	1.0763e-35	17	13224	20140228_CO_0408GuMu_R11_01	131.37	128.66	19382000000	0	19382000000	4.91455
DMTVLNGDGLVGR	Oxidation (M),Phospho (STY)	1441.63	0.627244	seq1_mrec	0	1	1	53.785	53.785	1,2,3	4.8973e-13	12	14218	20140228_CO_0408GuMu_R11_01	99.215	99.215	3943800000	0	3943800000
DMTVLNGDGLVGR	Unmodified	1345.67	0.665999	seq1_mrec	0	0	0	56.25	56.25	2,3	4.7869e-72	11	16889	20140228_CO_0408GuMu_R11_02	168.3	162.99	719050000	0	719050000	0.450985
DMTVLNGDGLVGR	Phospho (STY)	1425.63	0.63233	seq1_mrec	0	0	1	63.699	63.699	2,3	4.2717e-11	7	20269	20140228_CO_0408GuMu_R11_02	120.96	120.96	1594400000	0	1594400000
DMTVLNGDGLVGRVTTVGPNTATVLLANDPDFTVGTR	Oxidation (M),2 Phospho (STY)	3961.85	0.853378	seq1_mrec	0	1	2	89.801	89.801	4	5.6863e-05	1	27139	20140228_CO_0408GuMu_R11_01	38.512	35.116	2611100	0	2611100
DPRDTVLPEK	Phospho (STY)	1248.58	0.575132	seq1_mrec	0	0	1	31.933	31.933	2,3	0.063872	3	7681	20140228_CO_0408GuMu_R11_01	43.512	43.512	238150000	0	238150000
DPRDTVLPEKK	Unmodified	1296.7	0.703765	seq1_mrec	0	0	0	21.768	21.768	3,4	0.077429	4	4274	20140228_CO_0408GuMu_R11_01	45.661	36.772	33250000	0	33250000	0.08357
DPRDTVLPEKK	Phospho (STY)	1376.67	0.670095	seq1_mrec	0	0	1	25.439	25.439	3,4	0.23933	2	5478	20140228_CO_0408GuMu_R11_01	30.205	25.689	159720000	0	159720000
DSGDRHDRLAR	Unmodified	1296.63	0.628309	seq1_mrec	0	0	0	9.9448	9.9448	4	0.018061	1	1312	20140228_CO_0408GuMu_R11_01	61.353	55.121	675710	0	675710
DSPVDGARQAAANVFGPIE	Unmodified	1912.93	0.927904	seq1_mrec	0	0	0	70.355	70.355	2	0.00014492	6	13754	20140314_CO_0408GuMu_GluC_R11_02	61.477	52.686	18344000	18344000	0
DTVLPEK	Unmodified	800.428	0.427984	seq1_mrec	0	0	0	39.717	39.717	2	0.03671	7	5719	20140228_CO_0408GuMu_R11_01	76.847	76.847	33695000000	0	33695000000	10.9213
DTVLPEK	Phospho (STY)	880.394	0.394314	seq1_mrec	0	0	1	29.159	29.159	2	0.16094	1	6915	20140228_CO_0408GuMu_R11_02	44.135	44.135	750690000	0	750690000
DTVLPEKK	Unmodified	928.523	0.522947	seq1_mrec	0	0	0	17.96	17.96	2	0.0082116	9	3430	20140228_CO_0408GuMu_R11_01	87.616	87.616	11057000000	0	11057000000
DTVLPEKK	Phospho (STY)	1008.49	0.489277	seq1_mrec	0	0	1	21.281	21.281	2,3	0.056633	3	4119	20140228_CO_0408GuMu_R11_01	54.157	54.157	3347000000	0	3347000000
ELGFASGQGSRPLRVE	Unmodified	1701.88	0.879832	seq1_mrec	0	0	0	46.584	46.584	2,3	1.6649e-15	2	9464	20140314_CO_0408GuMu_GluC_R11_02	107.46	107.46	8949000	8949000	0	8.02745
ELGFASGQGSRPLRVE	Phospho (STY)	1781.85	0.846162	seq1_mrec	0	0	1	51.747	51.747	3	0.0035306	1	10634	20140314_CO_0408GuMu_GluC_R11_02	40.52	37.093	1114800	1114800	0
FTVGTRME	Oxidation (M)	955.443	0.443317	seq1_mrec	0	1	0	29.525	29.525	2	0.013483	2	4996	20140314_CO_0408GuMu_GluC_R11_01	77.923	77.923	26250000	26250000	0
FTVGTRMESGDE	Oxidation (M)	1343.57	0.566345	seq1_mrec	0	1	0	31.257	31.257	2	0.0016066	2	5954	20140314_CO_0408GuMu_GluC_R11_02	58.172	48.384	28164000	28164000	0
GARQAAANVFGPIE	Unmodified	1399.72	0.720812	seq1_mrec	0	0	0	51.376	51.376	2	3.8886e-10	1	10521	20140314_CO_0408GuMu_GluC_R11_02	124.21	124.21	21439000	21439000	0
GARQAAANVFGPIENGVSSAVDPVGNAVSAVRD	Unmodified	3194.61	0.606851	seq1_mrec	0	0	0	73.016	73.016	3	1.9715e-34	3	15243	20140314_CO_0408GuMu_GluC_R11_02	102.57	101.53	2801300	2801300	0
GDRLVTFGSQADKPFVPGVPVGTITR	Unmodified	2713.46	0.455149	seq1_mrec	0	0	0	63.423	63.423	3	0.18232	1	19211	20140228_CO_0408GuMu_R11_02	24.896	24.143	70251000	0	70251000
GGEDSPVDGAR	Unmodified	1058.46	0.462866	seq1_mrec	0	0	0	17.946	17.946	2,3	1.279e-06	16	3595	20140228_CO_0408GuMu_R11_02	120.68	115.72	53541000000	0	53541000000	1306.42
GGEDSPVDGAR	Phospho (STY)	1138.43	0.429196	seq1_mrec	0	0	1	19.662	19.662	2	1.156e-06	4	3795	20140228_CO_0408GuMu_R11_02	100.55	100.55	40983000	0	40983000
GLVGRVTTVGPNTATVLLANDPDFTVGTRME	Oxidation (M)	3216.64	0.644876	seq1_mrec	0	1	0	70.202	70.202	3,4	2.3061e-08	2	14678	20140314_CO_0408GuMu_GluC_R11_02	55.406	52.598	6628700	6628700	0
ILDVTPFVSFTK	Unmodified	1365.75	0.754404	seq1_mrec	0	0	0	74.845	74.845	2,3	3.8437e-05	37	23353	20140228_CO_0408GuMu_R11_02	91.937	84.072	50582000000	0	50582000000	3.19069
ILDVTPFVSFTK	Phospho (STY)	1445.72	0.720734	seq1_mrec	0	0	1	80.976	80.976	2,3	0.00029584	9	24460	20140228_CO_0408GuMu_R11_01	82.85	78.335	15853000000	0	15853000000
ILDVTPFVSFTK	2 Phospho (STY)	1525.69	0.687064	seq1_mrec	0	0	2	82.856	82.856	2	0.004944	2	26220	20140228_CO_0408GuMu_R11_02	57.802	48.514	742070000	0	742070000
ILDVTPFVSFTKLDIVGVVVQAPSK	Unmodified	2671.52	0.520041	seq1_mrec	0	0	0	86.138	86.138	3,4	2.2143e-11	19	27755	20140228_CO_0408GuMu_R11_02	71.428	68.154	1257300000	0	1257300000	3.70361
ILDVTPFVSFTKLDIVGVVVQAPSK	Phospho (STY)	2751.49	0.486371	seq1_mrec	0	0	1	87.183	87.183	3,4	0.00013853	4	25536	20140228_CO_0408GuMu_R11_01	46.578	43.242	339480000	0	339480000
ILDVTPFVSFTKLDIVGVVVQAPSK	2 Phospho (STY)	2831.45	0.452701	seq1_mrec	0	0	2	87.838	87.838	3	6.5176e-08	5	27085	20140228_CO_0408GuMu_R11_01	62.684	59.222	156480000	0	156480000
ILDVTPFVSFTKLDIVGVVVQAPSKDPR	Unmodified	3039.7	0.700858	seq1_mrec	0	0	0	86.957	86.957	3,4,5,6	9.4844e-20	18	27749	20140228_CO_0408GuMu_R11_02	97.509	95.059	3093100000	0	3093100000	0.53627
ILDVTPFVSFTKLDIVGVVVQAPSKDPR	Phospho (STY)	3119.67	0.667189	seq1_mrec	0	0	1	86.731	86.731	3,4,5	1.5732e-28	17	25447	20140228_CO_0408GuMu_R11_01	115.76	113.31	5767800000	0	5767800000
ILDVTPFVSFTKLDIVGVVVQAPSKDPR	2 Phospho (STY)	3199.63	0.633519	seq1_mrec	0	0	2	86.699	86.699	3,4	2.1246e-15	23	27057	20140228_CO_0408GuMu_R11_01	66.853	64.403	1928300000	0	1928300000
IVGVVVQAPSKDPRD	Unmodified	1578.87	0.872956	seq1_mrec	0	0	0	40.04	40.04	3	0.0052943	2	7931	20140314_CO_0408GuMu_GluC_R11_02	63.662	63.662	6076700	6076700	0	50.7941
IVGVVVQAPSKDPRDTVLPE	Unmodified	2118.17	0.168469	seq1_mrec	0	0	0	54.475	54.475	2,3	3.456e-23	6	11336	20140314_CO_0408GuMu_GluC_R11_02	122.31	122.31	789080000	789080000	0
IVGVVVQAPSKDPRDTVLPE	Phospho (STY)	2198.13	0.134799	seq1_mrec	0	0	1	54.868	54.868	2,3	7.5396e-05	4	10943	20140314_CO_0408GuMu_GluC_R11_01	58.49	56.918	14529000	14529000	0
IVGVVVQAPSKDPRDTVLPEKKQPKPTPTVTVTVTPGADPE	2 Phospho (STY)	4450.28	0.280163	seq1_mrec	0	0	2	55.062	55.062	4,5	0.0003174	3	11400	20140314_CO_0408GuMu_GluC_R11_02	28.738	27.335	5414600	5414600	0
IVGVVVQAPSKDPRDTVLPEKKQPKPTPTVTVTVTPGADPE	Phospho (STY)	4370.31	0.313833	seq1_mrec	0	0	1	53.279	53.279	5	0.14357	1	10960	20140314_CO_0408GuMu_GluC_R11_02	14.169	14.169	1125500	1125500	0
IVGVVVQAPSKDPRDTVLPEKKQPKPTPTVTVTVTPGADPE	3 Phospho (STY)	4530.25	0.246494	seq1_mrec	0	0	3	56.918	56.918	5	0.17635	1	11783	20140314_CO_0408GuMu_GluC_R11_02	10.046	9.0486	726790	726790	0
KKQPKPTPTVTVTVTPGADPE	Unmodified	2190.19	0.189598	seq1_mrec	0	0	0	35.537	35.537	2,3,4	2.0307e-37	7	6903	20140314_CO_0408GuMu_GluC_R11_02	148.24	146.78	388010000	388010000	0	3.20087
KKQPKPTPTVTVTVTPGADPE	Phospho (STY)	2270.16	0.155929	seq1_mrec	0	0	1	38.627	38.627	2,3,4	2.1832e-21	5	7581	20140314_CO_0408GuMu_GluC_R11_02	101.28	98.408	121220000	121220000	0
KKQPKPTPTVTVTVTPGADPE	2 Phospho (STY)	2350.12	0.122259	seq1_mrec	0	0	2	41.841	41.841	2,4	0.0019969	3	7783	20140314_CO_0408GuMu_GluC_R11_01	47.726	46.572	72867000	72867000	0
KKQPKPTPTVTVTVTPGADPE	3 Phospho (STY)	2430.09	0.0885895	seq1_mrec	0	0	3	44.607	44.607	2	0.027527	2	8492	20140314_CO_0408GuMu_GluC_R11_01	31.753	31.753	4191600	4191600	0
KKQPKPTPTVTVTVTPGADPEGQTRNDE	Unmodified	2990.53	0.530893	seq1_mrec	0	0	0	34.505	34.505	4,5	1.1266e-43	5	6159	20140314_CO_0408GuMu_GluC_R11_01	130.6	130.6	62066000	62066000	0	1.076
KKQPKPTPTVTVTVTPGADPEGQTRNDE	Phospho (STY)	3070.5	0.497223	seq1_mrec	0	0	1	37.209	37.209	3,4,5	2.2779e-07	5	7282	20140314_CO_0408GuMu_GluC_R11_02	56.298	56.298	57682000	57682000	0
KKQPKPTPTVTVTVTPGADPEGQTRNDE	2 Phospho (STY)	3150.46	0.463553	seq1_mrec	0	0	2	39.302	39.302	3,4	7.5602e-07	9	7796	20140314_CO_0408GuMu_GluC_R11_02	55.469	54.463	210650000	210650000	0
KKQPKPTPTVTVTVTPGADPEGQTRNDE	3 Phospho (STY)	3230.43	0.429884	seq1_mrec	0	0	3	41.555	41.555	3,4	1.6426e-07	4	8318	20140314_CO_0408GuMu_GluC_R11_02	55.881	55.077	8314100	8314100	0
KPFVPGVPVGTITRVDPNGGDLTRILD	Unmodified	2832.55	0.549778	seq1_mrec	0	0	0	70.521	70.521	3,4	1.5774e-15	3	14728	20140314_CO_0408GuMu_GluC_R11_02	82.885	82.268	7952200	7952200	0
KQPKPTPTVTVTVTPGADPEGQTR	Unmodified	2504.32	0.323466	seq1_mrec	0	0	0	35.55	35.55	2,3,4	4.9267e-17	8	9066	20140228_CO_0408GuMu_R11_02	96.016	93.373	4362400000	0	4362400000	1.02401
KQPKPTPTVTVTVTPGADPEGQTR	Phospho (STY)	2584.29	0.289796	seq1_mrec	0	0	1	38.971	38.971	2,3,4	3.6521e-08	10	10401	20140228_CO_0408GuMu_R11_02	68.291	67.082	4260100000	0	4260100000
KQPKPTPTVTVTVTPGADPEGQTR	2 Phospho (STY)	2664.26	0.256127	seq1_mrec	0	0	2	42.032	42.032	2,3,4	3.2588e-07	14	11629	20140228_CO_0408GuMu_R11_02	59.469	59.469	11140000000	0	11140000000
KQPKPTPTVTVTVTPGADPEGQTR	3 Phospho (STY)	2744.22	0.222457	seq1_mrec	0	0	3	44.367	44.367	2,3,4	2.748e-07	12	11910	20140228_CO_0408GuMu_R11_01	60.602	57.328	1390100000	0	1390100000
KQPKPTPTVTVTVTPGADPEGQTR	4 Phospho (STY)	2824.19	0.188788	seq1_mrec	0	0	4	46.59	46.59	3	0.00020715	1	12927	20140228_CO_0408GuMu_R11_01	47.808	44.82	10675000	0	10675000
LARLETENAALK	Unmodified	1327.75	0.745964	seq1_mrec	0	0	0	36.148	36.148	3	0.056148	1	9386	20140228_CO_0408GuMu_R11_02	46.159	33.89	7962700	0	7962700
LDIVGVVVQAPSK	Unmodified	1323.78	0.776202	seq1_mrec	0	0	0	62.451	62.451	2,3	9.4077e-11	22	18917	20140228_CO_0408GuMu_R11_01	117.23	117.23	21186000000	0	21186000000	4293.35
LDIVGVVVQAPSKDPR	Unmodified	1691.96	0.95702	seq1_mrec	0	0	0	57.734	57.734	2,3,4	2.0102e-24	32	17227	20140228_CO_0408GuMu_R11_02	126.63	126.63	28209000000	0	28209000000
LDIVGVVVQAPSKDPR	Phospho (STY)	1771.92	0.92335	seq1_mrec	0	0	1	63.278	63.278	3	6.7336e-05	1	18699	20140228_CO_0408GuMu_R11_01	57.52	57.52	11505000	0	11505000
LDIVGVVVQAPSKDPRDTVLPEK	Unmodified	2474.37	0.374439	seq1_mrec	0	0	0	61.998	61.998	3,4	8.3216e-11	4	18378	20140228_CO_0408GuMu_R11_01	76.704	73.042	294700000	0	294700000	0.345697
LDIVGVVVQAPSKDPRDTVLPEK	Phospho (STY)	2554.34	0.340769	seq1_mrec	0	0	1	63.617	63.617	3,4	0.00029617	6	19226	20140228_CO_0408GuMu_R11_02	48.867	47.295	852480000	0	852480000
LETENAALK	Unmodified	987.524	0.523675	seq1_mrec	0	0	0	35.713	35.713	2,3	1.0313e-05	22	5545	20140228_CO_0408GuMu_R11_02	105.78	63.805	65067000000	0	65067000000	5.07332
LETENAALK	Phospho (STY)	1067.49	0.490006	seq1_mrec	0	0	1	30.223	30.223	2	0.0063825	2	7110	20140228_CO_0408GuMu_R11_01	69.423	44.501	12897000000	0	12897000000
LETENAALKAK	Unmodified	1186.66	0.655752	seq1_mrec	0	0	0	22.49	22.49	2,3	1.2002e-06	4	4556	20140228_CO_0408GuMu_R11_01	134.68	119.66	363550000	0	363550000
LGFASGQGSRPLRVE	Unmodified	1572.84	0.837239	seq1_mrec	0	0	0	38.383	38.383	3,4	2.7138e-09	7	7128	20140314_CO_0408GuMu_GluC_R11_02	89.629	87.33	1751800000	1751800000	0	1.56243
LGFASGQGSRPLRVE	Phospho (STY)	1652.8	0.803569	seq1_mrec	0	0	1	49.008	49.008	2,3	1.7491e-09	6	9992	20140314_CO_0408GuMu_GluC_R11_02	87.932	78.678	1121200000	1121200000	0
LGFASGQGSRPLRVE	2 Phospho (STY)	1732.77	0.7699	seq1_mrec	0	0	2	54.67	54.67	2,3	3.7723e-05	4	10838	20140314_CO_0408GuMu_GluC_R11_01	78.228	74.634	107980000	107980000	0
LKQFDKMLGLAGAGQYGIK	Oxidation (M)	2053.1	0.103032	seq1_mrec	0	1	0	48.696	48.696	4	0.055976	1	13984	20140228_CO_0408GuMu_R11_02	34.748	32.149	6457500	0	6457500
LLNGKAD	Unmodified	729.402	0.402104	seq1_mrec	0	0	0	18.219	18.219	2	0.25084	1	2963	20140314_CO_0408GuMu_GluC_R11_02	60.151	60.151	2603800	2603800	0
LLNGKADVKKGD	Unmodified	1256.71	0.70885	seq1_mrec	0	0	0	17.679	17.679	2,3,4	6.9615e-11	6	2900	20140314_CO_0408GuMu_GluC_R11_02	98.182	98.182	103070000	103070000	0
LLNGKADVKKGDRLVTFGSQAD	Unmodified	2331.25	0.254658	seq1_mrec	0	0	0	42.124	42.124	3,4,5	5.6117e-08	4	8388	20140314_CO_0408GuMu_GluC_R11_02	69.763	65.886	123360000	123360000	0
LVTFGSQADK	Unmodified	1064.55	0.550224	seq1_mrec	0	0	0	34.57	34.57	2	9.7167e-06	3	8449	20140228_CO_0408GuMu_R11_01	105.52	105.52	2326900000	0	2326900000	12.8098
LVTFGSQADK	Phospho (STY)	1144.52	0.516555	seq1_mrec	0	0	1	43.154	43.154	2	0.00028012	2	11870	20140228_CO_0408GuMu_R11_02	83.948	67.694	181650000	0	181650000
LVTFGSQADKPFVPGVPVGTITR	Unmodified	2385.31	0.305631	seq1_mrec	0	0	0	69.612	69.612	2,3,4	1.7104e-49	46	19052	20140228_CO_0408GuMu_R11_02	177.73	177.49	71456000000	0	71456000000	2.24719
LVTFGSQADKPFVPGVPVGTITR	Phospho (STY)	2465.27	0.271961	seq1_mrec	0	0	1	68.774	68.774	2,3,4,5	4.3787e-17	22	21327	20140228_CO_0408GuMu_R11_01	94.384	94.384	31798000000	0	31798000000
LVTFGSQADKPFVPGVPVGTITR	2 Phospho (STY)	2545.24	0.238292	seq1_mrec	0	0	2	76.867	76.867	2,3,4	3.2939e-17	11	23687	20140228_CO_0408GuMu_R11_01	94.856	90.961	5112400000	0	5112400000
LVTFGSQADKPFVPGVPVGTITR	3 Phospho (STY)	2625.2	0.204622	seq1_mrec	0	0	3	81.746	81.746	2,3	0.065467	4	25761	20140228_CO_0408GuMu_R11_02	28.202	24.675	454840000	0	454840000
LVTFGSQADKPFVPGVPVGTITRVDPNGGDLTR	Unmodified	3409.8	0.799403	seq1_mrec	0	0	0	67.38	67.38	4	3.5607e-09	3	20160	20140228_CO_0408GuMu_R11_01	64.315	63.748	21528000	0	21528000	0.00671826
LVTFGSQADKPFVPGVPVGTITRVDPNGGDLTR	Phospho (STY)	3489.77	0.765734	seq1_mrec	0	0	1	71.012	71.012	3,4,5	0.01919	6	21884	20140228_CO_0408GuMu_R11_02	34.575	33.803	3204400000	0	3204400000
LVTFGSQADKPFVPGVPVGTITRVDPNGGDLTR	2 Phospho (STY)	3569.73	0.732064	seq1_mrec	0	0	2	74.109	74.109	3	0.067207	6	22305	20140228_CO_0408GuMu_R11_01	24.404	20.533	1086500000	0	1086500000
LVTFGSQADKPFVPGVPVGTITRVDPNGGDLTR	3 Phospho (STY)	3649.7	0.698395	seq1_mrec	0	0	3	77.737	77.737	3,5	0.21203	4	24273	20140228_CO_0408GuMu_R11_02	14.424	12.758	1322700000	0	1322700000
LVTFGSQADKPFVPGVPVGTITRVDPNGGDLTR	4 Phospho (STY)	3729.66	0.664725	seq1_mrec	0	0	4	81.954	81.954	3	0.16771	2	25112	20140228_CO_0408GuMu_R11_01	17.543	15.818	69356000	0	69356000
MESGDELGFASGQGSR	Oxidation (M)	1642.69	0.689313	seq1_mrec	0	1	0	42.077	42.077	2,3	1.3126e-33	24	10178	20140228_CO_0408GuMu_R11_01	186.16	186.16	44467000000	0	44467000000	84.3792
MESGDELGFASGQGSR	Oxidation (M),Phospho (STY)	1722.66	0.655644	seq1_mrec	0	1	1	44.669	44.669	2,3	1.4252e-23	6	12604	20140228_CO_0408GuMu_R11_01	142.1	142.1	526990000	0	526990000
MESGDELGFASGQGSR	Unmodified	1626.69	0.694399	seq1_mrec	0	0	0	43.65	43.65	2,3	2.5019e-33	12	11873	20140228_CO_0408GuMu_R11_02	162.93	162.93	16263000000	0	16263000000	105.038
MESGDELGFASGQGSR	Phospho (STY)	1706.66	0.660729	seq1_mrec	0	0	1	48.492	48.492	2	4.3638e-13	4	13410	20140228_CO_0408GuMu_R11_02	115.8	112.6	154830000	0	154830000
MESGDELGFASGQGSRPLR	Oxidation (M)	2008.93	0.927252	seq1_mrec	0	1	0	42.122	42.122	2,3,4	9.2238e-78	12	11383	20140228_CO_0408GuMu_R11_01	179.79	179.79	24130000000	0	24130000000	3.65822
MESGDELGFASGQGSRPLR	Unmodified	1992.93	0.932338	seq1_mrec	0	0	0	45.257	45.257	2,3,4	2.2787e-83	9	12432	20140228_CO_0408GuMu_R11_01	244.56	244.56	6025600000	0	6025600000	8.19486
MESGDELGFASGQGSRPLR	Oxidation (M),Phospho (STY)	2088.89	0.893583	seq1_mrec	0	1	1	46.225	46.225	2,3	3.5042e-16	8	12590	20140228_CO_0408GuMu_R11_01	108.75	106.89	6596100000	0	6596100000
MESGDELGFASGQGSRPLR	Phospho (STY)	2072.9	0.898668	seq1_mrec	0	0	1	49.693	49.693	2,3	1.7825e-09	3	14282	20140228_CO_0408GuMu_R11_02	76.768	76.768	735290000	0	735290000
MESGDELGFASGQGSRPLR	Oxidation (M),2 Phospho (STY)	2168.86	0.859913	seq1_mrec	0	1	2	50.647	50.647	2,3	2.5673e-09	4	14340	20140228_CO_0408GuMu_R11_01	69.72	64.748	457320000	0	457320000
MESGDELGFASGQGSRPLR	2 Phospho (STY)	2152.86	0.864999	seq1_mrec	0	0	2	53.44	53.44	2,3	2.3084e-06	2	15707	20140228_CO_0408GuMu_R11_02	59.814	59.814	35161000	0	35161000
MESGDELGFASGQGSRPLRVELLNGK	Oxidation (M)	2762.37	0.365742	seq1_mrec	0	1	0	57.515	57.515	3,4	2.7267e-13	4	17097	20140228_CO_0408GuMu_R11_02	76.492	75.593	250750000	0	250750000	0.912482
MESGDELGFASGQGSRPLRVELLNGK	Oxidation (M),Phospho (STY)	2842.33	0.332072	seq1_mrec	0	1	1	61.548	61.548	3,4	4.1576e-14	4	18510	20140228_CO_0408GuMu_R11_02	83.362	82.401	274800000	0	274800000
MESGDELGFASGQGSRPLRVELLNGK	Oxidation (M),2 Phospho (STY)	2922.3	0.298402	seq1_mrec	0	1	2	65.562	65.562	3	1.0612e-08	2	19525	20140228_CO_0408GuMu_R11_01	62.213	61.924	30686000	0	30686000
MESGDELGFASGQGSRPLRVELLNGK	Unmodified	2746.37	0.370827	seq1_mrec	0	0	0	59.195	59.195	4	0.00048392	1	17804	20140228_CO_0408GuMu_R11_02	37.896	34.329	13991000	0	13991000
MLGLAGAGQYGIK	Oxidation (M)	1293.68	0.675107	seq1_mrec	0	1	0	69.127	69.127	2,3	2.0696e-58	99	13254	20140228_CO_0408GuMu_R11_01	161.62	161.62	55779000000	0	55779000000
MLGLAGAGQYGIK	Unmodified	1277.68	0.680193	seq1_mrec	0	0	0	55.433	55.433	2,3	8.0388e-11	12	15552	20140228_CO_0408GuMu_R11_01	134.75	134.75	17507000000	0	17507000000
MTVLNGDGLVGRVTTVGPNTATVLLANDPDFTVGTRME	2 Oxidation (M)	3962.97	0.971766	seq1_mrec	0	2	0	78.251	78.251	3,4	4.3197e-08	5	16309	20140314_CO_0408GuMu_GluC_R11_02	47.784	45.813	30445000	30445000	0	6.31508
MTVLNGDGLVGRVTTVGPNTATVLLANDPDFTVGTRME	2 Oxidation (M),Phospho (STY)	4042.94	0.938097	seq1_mrec	0	2	1	79.552	79.552	3,4	0.00011192	4	16828	20140314_CO_0408GuMu_GluC_R11_02	30.237	28.834	4821000	4821000	0
MTVLNGDGLVGRVTTVGPNTATVLLANDPDFTVGTRME	2 Oxidation (M),2 Phospho (STY)	4122.9	0.904427	seq1_mrec	0	2	2	79.942	79.942	4	0.14766	2	16767	20140314_CO_0408GuMu_GluC_R11_02	11.644	10.061	429320	429320	0
NAALKAKLGSD	Unmodified	1086.6	0.603323	seq1_mrec	0	0	0	24.347	24.347	2,3	1.8684e-06	4	3806	20140314_CO_0408GuMu_GluC_R11_01	140.17	140.17	218990000	218990000	0	309.467
NAALKAKLGSDE	Unmodified	1215.65	0.645916	seq1_mrec	0	0	0	26.854	26.854	2,3	1.4771e-23	11	4578	20140314_CO_0408GuMu_GluC_R11_02	172.1	170.78	3830700000	3830700000	0
NAALKAKLGSDE	Phospho (STY)	1295.61	0.612246	seq1_mrec	0	0	1	29.916	29.916	2	1.9515e-10	2	5638	20140314_CO_0408GuMu_GluC_R11_02	105.17	103.05	13086000	13086000	0
NDEAGQDEAAGQNDATGQNDQTEQQNEQPEPGTLESGK	Unmodified	3999.67	0.67104	seq1_mrec	0	0	0	37.255	37.255	3,4,5	3.6346e-09	11	9814	20140228_CO_0408GuMu_R11_02	54.05	54.05	4898100000	0	4898100000	18.0748
NDEAGQDEAAGQNDATGQNDQTEQQNEQPEPGTLESGK	Phospho (STY)	4079.64	0.63737	seq1_mrec	0	0	1	39.67	39.67	3,4	0.040473	4	10437	20140228_CO_0408GuMu_R11_02	23.742	23.508	270990000	0	270990000
NDEAGQDEAAGQNDATGQNDQTEQQNEQPEPGTLESGKETAAAK	Unmodified	4570.97	0.967616	seq1_mrec	0	0	0	36.277	36.277	4,5,6	2.0567e-05	7	9217	20140228_CO_0408GuMu_R11_01	47.284	46.161	709400000	0	709400000	1.87206
NDEAGQDEAAGQNDATGQNDQTEQQNEQPEPGTLESGKETAAAK	Phospho (STY)	4650.93	0.933946	seq1_mrec	0	0	1	37.616	37.616	4,5	1.3371e-05	5	9622	20140228_CO_0408GuMu_R11_01	44.646	43.648	378940000	0	378940000
NDEAGQDEAAGQNDATGQNDQTEQQNEQPEPGTLESGKETAAAK	2 Phospho (STY)	4730.9	0.900277	seq1_mrec	0	0	2	39.608	39.608	4	0.12658	2	10268	20140228_CO_0408GuMu_R11_01	14.546	14.546	42083000	0	42083000
NGVSSAVDPVGNAVSAVRD	Unmodified	1812.9	0.896604	seq1_mrec	0	0	0	53.415	53.415	2,3	1.6641e-29	3	10978	20140314_CO_0408GuMu_GluC_R11_02	153.74	148.08	126570000	126570000	0	25.0688
NGVSSAVDPVGNAVSAVRD	Phospho (STY)	1892.86	0.862935	seq1_mrec	0	0	1	60.97	60.97	2	6.9906e-23	2	12258	20140314_CO_0408GuMu_GluC_R11_01	112.74	112.74	5048900	5048900	0
PFVPGVPVGTITR	Unmodified	1338.77	0.765971	seq1_mrec	0	0	0	58.224	58.224	3	7.3496e-05	2	17314	20140228_CO_0408GuMu_R11_02	84.687	82.188	72912000	0	72912000	3.07775
PFVPGVPVGTITR	Phospho (STY)	1418.73	0.732302	seq1_mrec	0	0	1	64.601	64.601	2	0.04882	1	19096	20140228_CO_0408GuMu_R11_01	36.417	26.884	23690000	0	23690000
PFVPGVPVGTITRVDPNGGDLTR	Phospho (STY)	2443.23	0.226074	seq1_mrec	0	0	1	68.225	68.225	3	0.23778	1	20990	20140228_CO_0408GuMu_R11_02	16.299	12.496	7635600	0	7635600
PFVPGVPVGTITRVDPNGGDLTR	2 Phospho (STY)	2523.19	0.192404	seq1_mrec	0	0	2	72.66	72.66	3	0.042999	1	22553	20140228_CO_0408GuMu_R11_02	31.753	30.26	33492000	0	33492000
PLRVELLNGK	Unmodified	1137.69	0.686993	seq1_mrec	0	0	0	43.052	43.052	2	1.594e-06	2	11758	20140228_CO_0408GuMu_R11_02	147.95	147.95	444920000	0	444920000
PTPTVTVTVTPGADPEGQTR	Unmodified	2023.02	0.0221986	seq1_mrec	0	0	0	46.299	46.299	2,3,4	1.8689e-43	8	12700	20140228_CO_0408GuMu_R11_01	185.26	183.38	5326100000	0	5326100000	1.87407
PTPTVTVTVTPGADPEGQTR	Phospho (STY)	2102.99	0.988529	seq1_mrec	0	0	1	49.539	49.539	2,3,4	2.0918e-12	11	13846	20140228_CO_0408GuMu_R11_01	95.197	93.336	2842000000	0	2842000000
PTPTVTVTVTPGADPEGQTR	2 Phospho (STY)	2182.95	0.954859	seq1_mrec	0	0	2	51.646	51.646	2,3	7.6473e-07	7	15275	20140228_CO_0408GuMu_R11_02	64.507	59.298	2723700000	0	2723700000
PTPTVTVTVTPGADPEGQTR	3 Phospho (STY)	2262.92	0.92119	seq1_mrec	0	0	3	55.942	55.942	2	0.18388	1	16575	20140228_CO_0408GuMu_R11_02	18.784	18.784	9928400	0	9928400
QAAANVFGPIENGVSSAVDPVGNAVSAVR	Unmodified	2795.42	0.42022	seq1_mrec	0	0	0	78.37	78.37	2,3,4	8.1915e-36	22	24287	20140228_CO_0408GuMu_R11_02	125.31	122.18	20915000000	0	20915000000	3.38639
QAAANVFGPIENGVSSAVDPVGNAVSAVR	Phospho (STY)	2875.39	0.38655	seq1_mrec	0	0	1	81.259	81.259	2,3,4	7.0829e-36	14	25975	20140228_CO_0408GuMu_R11_02	119.02	114.91	6176200000	0	6176200000
QAAANVFGPIENGVSSAVDPVGNAVSAVR	2 Phospho (STY)	2955.35	0.352881	seq1_mrec	0	0	2	82.359	82.359	3	3.5951e-28	1	25263	20140228_CO_0408GuMu_R11_01	111.24	105.54	58897000	0	58897000
QAAANVFGPIENGVSSAVDPVGNAVSAVRDSGDR	Unmodified	3325.63	0.628709	seq1_mrec	0	0	0	76.223	76.223	3,4	3.0524e-31	9	23360	20140228_CO_0408GuMu_R11_01	103.16	100.88	253810000	0	253810000	22.6657
QAAANVFGPIENGVSSAVDPVGNAVSAVRDSGDR	Phospho (STY)	3405.59	0.59504	seq1_mrec	0	0	1	80.106	80.106	4	1.7166e-05	2	25172	20140228_CO_0408GuMu_R11_02	50.942	46.323	11198000	0	11198000
QAAANVFGPIENGVSSAVDPVGNAVSAVRDSGDRHDR	Unmodified	3733.82	0.815675	seq1_mrec	0	0	0	69.68	69.68	4,5,6	4.4074e-05	8	21496	20140228_CO_0408GuMu_R11_02	49.942	48.632	314130000	0	314130000	1.46175
QAAANVFGPIENGVSSAVDPVGNAVSAVRDSGDRHDR	Phospho (STY)	3813.78	0.782005	seq1_mrec	0	0	1	72.428	72.428	4,5	1.504e-09	9	21684	20140228_CO_0408GuMu_R11_01	59.678	57.828	214900000	0	214900000
QAAANVFGPIENGVSSAVDPVGNAVSAVRDSGDRHDR	2 Phospho (STY)	3893.75	0.748336	seq1_mrec	0	0	2	75.815	75.815	4,5	4.3529e-05	7	22873	20140228_CO_0408GuMu_R11_01	44.147	42.537	80065000	0	80065000
QFDKMLGLAGAGQYGIK	Oxidation (M)	1811.92	0.924005	seq1_mrec	0	1	0	52.024	52.024	2,3	1.3651e-06	4	15357	20140228_CO_0408GuMu_R11_02	81.311	79.186	248170000	0	248170000
QHMDSSTSAA	Oxidation (M)	1049.41	0.408388	seq1_mrec	0	1	0	6.0265	6.0265	2	5.6622e-05	5	1738	20140228_CO_0408GuMu_R11_02	91.867	86.708	14471000	0	14471000
QHMDSSTSAA	Unmodified	1033.41	0.413473	seq1_mrec	0	0	0	11.809	11.809	2	4.151e-06	1	1647	20140228_CO_0408GuMu_R11_01	142.92	141.81	32169000	0	32169000	13.9902
QHMDSSTSAA	Phospho (STY)	1113.38	0.379803	seq1_mrec	0	0	1	12.363	12.363	2	0.0096195	2	1679	20140228_CO_0408GuMu_R11_01	56.359	55.362	2299400	0	2299400
QPKPTPTVTVTVTPGADPEGQTR	Unmodified	2376.23	0.228503	seq1_mrec	0	0	0	41.167	41.167	2,3,4,5	1.8478e-16	10	10833	20140228_CO_0408GuMu_R11_02	88.574	87.041	13231000000	0	13231000000	1.45669
QPKPTPTVTVTVTPGADPEGQTR	2 Phospho (STY)	2536.16	0.161164	seq1_mrec	0	0	2	45.455	45.455	2,3,4,5	5.589e-07	22	12804	20140228_CO_0408GuMu_R11_01	57.496	55.963	21255000000	0	21255000000
QPKPTPTVTVTVTPGADPEGQTR	Phospho (STY)	2456.19	0.194833	seq1_mrec	0	0	1	43.539	43.539	2,3,4,5	4.2236e-07	13	11961	20140228_CO_0408GuMu_R11_02	62.002	62.002	9082900000	0	9082900000
QPKPTPTVTVTVTPGADPEGQTR	3 Phospho (STY)	2616.13	0.127494	seq1_mrec	0	0	3	48.617	48.617	2,3	0.00014794	8	14137	20140228_CO_0408GuMu_R11_02	49.973	48.518	1163500000	0	1163500000
QQNEQPEPGTLE	Unmodified	1368.62	0.615738	seq1_mrec	0	0	0	35.158	35.158	2	9.379e-09	2	6809	20140314_CO_0408GuMu_GluC_R11_02	86.014	74.779	75252000	75252000	0	60.5358
QQNEQPEPGTLE	Phospho (STY)	1448.58	0.582068	seq1_mrec	0	0	1	36.739	36.739	2	0.0041845	1	7127	20140314_CO_0408GuMu_GluC_R11_02	52.247	48.669	1243100	1243100	0
QTEQQNEQPEPGTLE	Unmodified	1726.76	0.764587	seq1_mrec	0	0	0	36.055	36.055	2	2.8662e-15	2	7034	20140314_CO_0408GuMu_GluC_R11_02	102.9	97.999	5030400	5030400	0
RDMTVLNGDGLVGR	Oxidation (M)	1517.76	0.762025	seq1_mrec	0	1	0	41.176	41.176	2,3	6.3179e-16	13	10493	20140228_CO_0408GuMu_R11_02	136.99	119.24	2369000000	0	2369000000	0.887067
RDMTVLNGDGLVGR	Oxidation (M),Phospho (STY)	1597.73	0.728355	seq1_mrec	0	1	1	43.859	43.859	2,3	1.1718e-35	16	11844	20140228_CO_0408GuMu_R11_01	117.07	117.07	2670600000	0	2670600000
RDMTVLNGDGLVGR	Unmodified	1501.77	0.76711	seq1_mrec	0	0	0	48.83	48.83	2,3	3.5189e-25	7	13023	20140228_CO_0408GuMu_R11_01	185.95	185.95	449080000	0	449080000	12.9321
RDMTVLNGDGLVGR	Phospho (STY)	1581.73	0.733441	seq1_mrec	0	0	1	53.509	53.509	2,3	2.0976e-09	2	15730	20140228_CO_0408GuMu_R11_02	103.85	103.85	34726000	0	34726000
RGRSRLKQFD	Unmodified	1261.7	0.700351	seq1_mrec	0	0	0	13.93	13.93	2	0.00041831	1	2054	20140314_CO_0408GuMu_GluC_R11_02	79.148	79.148	1886300	1886300	0
RHDRLARLE	Unmodified	1164.65	0.647588	seq1_mrec	0	0	0	18.28	18.28	3	6.6417e-05	3	2898	20140314_CO_0408GuMu_GluC_R11_02	100.02	100.02	26928000	26928000	0
RHDRLARLETE	Unmodified	1394.74	0.737859	seq1_mrec	0	0	0	23.068	23.068	3	0.00010626	1	4027	20140314_CO_0408GuMu_GluC_R11_02	79.693	79.693	1679400	1679400	0
RLARLETE	Unmodified	986.551	0.550893	seq1_mrec	0	0	0	22.984	22.984	2	0.03742	2	4051	20140314_CO_0408GuMu_GluC_R11_02	136.11	136.11	8961500	8961500	0
RLVTFGSQADKPFVPGVPVGTITRVDPNGGDLTRILD	Unmodified	3907.1	0.0955853	seq1_mrec	0	0	0	73.577	73.577	5	3.6614e-24	1	15438	20140314_CO_0408GuMu_GluC_R11_02	74.05	74.05	2321000	2321000	0	0.174708
RLVTFGSQADKPFVPGVPVGTITRVDPNGGDLTRILD	Phospho (STY)	3987.06	0.0619157	seq1_mrec	0	0	1	76.427	76.427	4,5	3.0254e-12	3	16021	20140314_CO_0408GuMu_GluC_R11_02	60.527	59.148	13285000	13285000	0
RLVTFGSQADKPFVPGVPVGTITRVDPNGGDLTRILD	2 Phospho (STY)	4067.03	0.0282461	seq1_mrec	0	0	2	80.069	80.069	4	7.5524e-08	2	16815	20140314_CO_0408GuMu_GluC_R11_02	46.32	45.032	3203500	3203500	0
RQHMDSSTSAA	Oxidation (M)	1205.51	0.509499	seq1_mrec	0	1	0	2.7274	2.7274	2	0.00084449	1	248	20140314_CO_0408GuMu_GluC_R11_02	69.979	65.681	3175500	3175500	0
RQHMDSSTSAA	Unmodified	1189.51	0.514584	seq1_mrec	0	0	0	10.12	10.12	3	0.17099	1	1368	20140314_CO_0408GuMu_GluC_R11_02	40.589	37.611	577200	577200	0
SGDELGFASGQGSRPLRVE	Unmodified	1960.96	0.960267	seq1_mrec	0	0	0	49.469	49.469	2,3	5.4366e-23	11	9541	20140314_CO_0408GuMu_GluC_R11_01	123.36	123.36	205980000	205980000	0	3.38705
SGDELGFASGQGSRPLRVE	Phospho (STY)	2040.93	0.926597	seq1_mrec	0	0	1	53.221	53.221	2,3	6.8588e-12	7	10835	20140314_CO_0408GuMu_GluC_R11_02	87.16	69.657	60814000	60814000	0
SGDELGFASGQGSRPLRVE	2 Phospho (STY)	2120.89	0.892928	seq1_mrec	0	0	2	57.605	57.605	2,3	7.8804e-05	2	11957	20140314_CO_0408GuMu_GluC_R11_02	68.369	67.291	3884000	3884000	0
SGDRHDRLARLE	Unmodified	1423.73	0.728023	seq1_mrec	0	0	0	24.787	24.787	2,3,4	1.1109e-11	8	3827	20140314_CO_0408GuMu_GluC_R11_02	142.19	142.19	677240000	677240000	0
SGKETAAAKFE	Unmodified	1137.57	0.566603	seq1_mrec	0	0	0	21.183	21.183	2,3	2.7951e-08	3	3546	20140314_CO_0408GuMu_GluC_R11_02	146.16	146.16	14776000	14776000	0	0.0180897
SGKETAAAKFE	Phospho (STY)	1217.53	0.532933	seq1_mrec	0	0	1	25.961	25.961	2,3	0.00045767	4	4180	20140314_CO_0408GuMu_GluC_R11_01	72.29	69.34	816820000	816820000	0
SPVDGARQAAANVFGPIE	Unmodified	1797.9	0.900961	seq1_mrec	0	0	0	64.204	64.204	2	0.00076159	4	14030	20140314_CO_0408GuMu_GluC_R11_02	57.173	55.304	21711000	21711000	0
SPVDGARQAAANVFGPIENGVSSAVDPVGNAVSAVRD	Unmodified	3592.79	0.787001	seq1_mrec	0	0	0	81.051	81.051	3,4	1.5653e-43	9	16857	20140314_CO_0408GuMu_GluC_R11_02	99.866	98.761	12192000	12192000	0
SRLKQFDK	Unmodified	1020.57	0.571629	seq1_mrec	0	0	0	14.144	14.144	2,3	0.0021484	4	2323	20140228_CO_0408GuMu_R11_02	144.09	144.09	28911000	0	28911000
TAAAKFE	Unmodified	736.376	0.375555	seq1_mrec	0	0	0	19.985	19.985	2	0.0014497	3	3346	20140314_CO_0408GuMu_GluC_R11_02	88.643	88.643	415980000	415980000	0
TAAAKFERQHMDSSTSAA	Oxidation (M),Phospho (STY)	2003.84	0.840819	seq1_mrec	0	1	1	21.508	21.508	3	0.020408	2	3732	20140314_CO_0408GuMu_GluC_R11_02	37.112	32.495	13706000	13706000	0
TENAALKAKLGSDE	Unmodified	1445.74	0.736187	seq1_mrec	0	0	0	31.566	31.566	2,3	1.0243e-17	8	5829	20140314_CO_0408GuMu_GluC_R11_02	156.02	152.31	136560000	136560000	0	60.4114
TENAALKAKLGSDE	Phospho (STY)	1525.7	0.702518	seq1_mrec	0	0	1	36.789	36.789	2	0.00071885	2	6664	20140314_CO_0408GuMu_GluC_R11_01	70.089	63.031	2260500	2260500	0
VDPNGGDLTR	Unmodified	1042.5	0.504337	seq1_mrec	0	0	0	30.033	30.033	2,3	9.7569e-06	10	6005	20140228_CO_0408GuMu_R11_02	114.84	114.84	29544000000	0	29544000000	1.52785
VDPNGGDLTRILDVTPFVSFTK	Phospho (STY)	2470.21	0.214506	seq1_mrec	0	0	1	83.272	83.272	3,4	0.092568	5	25500	20140228_CO_0408GuMu_R11_01	28.813	28.813	19337000000	0	19337000000
VDPNGGDLTRILDVTPFVSFTK	2 Phospho (STY)	2550.18	0.180837	seq1_mrec	0	0	2	86.394	86.394	3	0.0056782	2	25579	20140228_CO_0408GuMu_R11_01	37.065	33.17	2109800000	0	2109800000
VELLNGK	Unmodified	771.449	0.449054	seq1_mrec	0	0	0	29.35	29.35	2	0.010093	8	7190	20140228_CO_0408GuMu_R11_02	145.87	126.39	31222000000	0	31222000000
VELLNGKADVK	Unmodified	1184.68	0.676488	seq1_mrec	0	0	0	33.282	33.282	2	1.3909e-06	2	8160	20140228_CO_0408GuMu_R11_01	123.63	57.004	48678000	0	48678000
VELLNGKADVKK	Unmodified	1312.77	0.771451	seq1_mrec	0	0	0	28.243	28.243	2	0.087036	1	6512	20140228_CO_0408GuMu_R11_01	37.995	25.727	0	0	0
VTPFVSFTKLD	Unmodified	1252.67	0.67034	seq1_mrec	0	0	0	65.993	65.993	2	0.013326	2	13742	20140314_CO_0408GuMu_GluC_R11_02	58.63	58.63	1062300000	1062300000	0	965.113
VTPFVSFTKLD	Phospho (STY)	1332.64	0.63667	seq1_mrec	0	0	1	73.308	73.308	2	0.19779	1	15364	20140314_CO_0408GuMu_GluC_R11_02	34.96	21.183	1100700	1100700	0
VTPFVSFTKLDIVGVVVQAPSKDPRD	Unmodified	2813.53	0.53273	seq1_mrec	0	0	0	77.697	77.697	3,4	0.017548	2	16275	20140314_CO_0408GuMu_GluC_R11_02	36.9	35.98	13583000	13583000	0
VTPFVSFTKLDIVGVVVQAPSKDPRDTVLPE	Unmodified	3352.83	0.828244	seq1_mrec	0	0	0	83.208	83.208	3,4	0.0017603	4	16908	20140314_CO_0408GuMu_GluC_R11_02	36.202	35.61	329830000	329830000	0	4.25521
VTPFVSFTKLDIVGVVVQAPSKDPRDTVLPE	Phospho (STY)	3432.79	0.794574	seq1_mrec	0	0	1	82.32	82.32	3,4	0.083596	3	16744	20140314_CO_0408GuMu_GluC_R11_01	23.214	22.622	77512000	77512000	0
VTPFVSFTKLDIVGVVVQAPSKDPRDTVLPE	2 Phospho (STY)	3512.76	0.760905	seq1_mrec	0	0	2	82.803	82.803	4	0.0050232	1	17418	20140314_CO_0408GuMu_GluC_R11_02	32.909	32.317	20355000	20355000	0
VTTVGPNTATVLLANDPDFTVGTR	Unmodified	2458.27	0.270368	seq1_mrec	0	0	0	75.193	75.193	2,3,4	5.8871e-63	127	27766	20140228_CO_0408GuMu_R11_02	205.95	203.96	25782000000	0	25782000000	2.29991
VTTVGPNTATVLLANDPDFTVGTR	Phospho (STY)	2538.24	0.236698	seq1_mrec	0	0	1	78.623	78.623	2,3,4	5.926e-13	101	27509	20140228_CO_0408GuMu_R11_02	77.847	68.997	11210000000	0	11210000000
VTTVGPNTATVLLANDPDFTVGTR	2 Phospho (STY)	2618.2	0.203029	seq1_mrec	0	0	2	82.005	82.005	2,3,4	6.1295e-12	80	22876	20140228_CO_0408GuMu_R11_01	81.356	78.368	5787700000	0	5787700000
VTTVGPNTATVLLANDPDFTVGTR	3 Phospho (STY)	2698.17	0.169359	seq1_mrec	0	0	3	85.547	85.547	2,3,4	0.010706	39	27114	20140228_CO_0408GuMu_R11_01	35.676	35.676	806560000	0	806560000
VTTVGPNTATVLLANDPDFTVGTRMESGDELGFASGQGSR	Oxidation (M),Phospho (STY)	4162.92	0.915447	seq1_mrec	0	1	1	83.008	83.008	4	1.8635e-05	12	23112	20140228_CO_0408GuMu_R11_01	45.751	42.452	156810000	0	156810000
VTTVGPNTATVLLANDPDFTVGTRMESGDELGFASGQGSR	Oxidation (M),2 Phospho (STY)	4242.88	0.881777	seq1_mrec	0	1	2	83.531	83.531	3,4,5	3.022e-05	25	27980	20140228_CO_0408GuMu_R11_02	40.407	38.797	282050000	0	282050000
VTTVGPNTATVLLANDPDFTVGTRMESGDELGFASGQGSR	Oxidation (M),3 Phospho (STY)	4322.85	0.848108	seq1_mrec	0	1	3	85.24	85.24	4,5	2.0641e-05	18	27888	20140228_CO_0408GuMu_R11_02	45.192	44.667	276480000	0	276480000
VTTVGPNTATVLLANDPDFTVGTRMESGDELGFASGQGSR	Oxidation (M),4 Phospho (STY)	4402.81	0.814438	seq1_mrec	0	1	4	87.043	87.043	4,5	0.015861	17	26826	20140228_CO_0408GuMu_R11_01	28.738	28.462	84469000	0	84469000
VTTVGPNTATVLLANDPDFTVGTRMESGDELGFASGQGSR	4 Phospho (STY)	4386.82	0.819524	seq1_mrec	0	0	4	88.959	88.959	4	0.080211	2	27723	20140228_CO_0408GuMu_R11_02	18.775	15.475	707450	0	707450
VTTVGPNTATVLLANDPDFTVGTRMESGDELGFASGQGSRPLR	Oxidation (M),2 Phospho (STY)	4609.12	0.119716	seq1_mrec	0	1	2	76.792	76.792	4	0.23296	1	23953	20140228_CO_0408GuMu_R11_02	9.2356	8.3496	10074000	0	10074000

## Sheet: PkaI
Sequence	Modifications	Mass	Mass Fractional Part	Proteins	Acetyl (Protein N-term)	Oxidation (M)	Phospho (STY)	Retention Time	Calibrated Retention Time	Charges	PEP	MS/MS Count	MS/MS Scan Number	Raw File	Score	Delta score	Intensity	Intensity R11GluC	Intensity R11trypsin	Ratio (Intensities)
AARIGVALLD	Unmodified	997.592	0.59203	>SCO4778 (394AA)	0	0	0	54.855	54.855	2	3.5908e-05	2	10881	20140314_CO_0408GuMu_GluC_R11_01	125.82	125.82	165170000	165170000	0
AARIGVALLDALD	Unmodified	1296.74	0.74015	>SCO4778 (394AA)	0	0	0	74.655	74.655	2	1.5612e-10	1	15154	20140314_CO_0408GuMu_GluC_R11_01	102.4	83.006	13632000	13632000	0
AARIGVALLDALDTAHASGILHRD	Unmodified	2455.33	0.329554	>SCO4778 (394AA)	0	0	0	70.535	70.535	4,5	1.0202e-15	3	14316	20140314_CO_0408GuMu_GluC_R11_01	88.036	86.379	11109000	11109000	0
AASAQRMLRAFLSTGRTPATPEE	Oxidation (M)	2476.25	0.249255	>SCO4778 (394AA)	0	1	0	50.737	50.737	3,4	0.051495	2	10018	20140314_CO_0408GuMu_GluC_R11_01	29.476	29.476	15243000	15243000	0
AFLSTGR	Unmodified	750.402	0.402438	>SCO4778 (394AA)	0	0	0	43.078	43.078	2	4.3529e-14	17	7471	20140228_CO_0408GuMu_R11_01	118.06	67.02	27671000000	0	27671000000	16.257
AFLSTGR	Phospho (STY)	830.369	0.368768	>SCO4778 (394AA)	0	0	1	37.772	37.772	2	0.017156	3	9111	20140228_CO_0408GuMu_R11_01	75.854	75.854	1702100000	0	1702100000
AFLSTGRTPATPEEATAAR	Phospho (STY)	2025.95	0.952084	>SCO4778 (394AA)	0	0	1	45.168	45.168	2,3	4.8446e-12	3	12325	20140228_CO_0408GuMu_R11_01	93.684	90.706	155240000	0	155240000
AFLSTGRTPATPEEATAARPLR	Phospho (STY)	2392.19	0.190023	>SCO4778 (394AA)	0	0	1	46.923	46.923	4	5.3909e-11	1	12981	20140228_CO_0408GuMu_R11_01	76.733	66.475	70317000	0	70317000
AFLSTGRTPATPEEATAARPLR	2 Phospho (STY)	2472.16	0.156353	>SCO4778 (394AA)	0	0	2	49.264	49.264	3	0.17544	2	13827	20140228_CO_0408GuMu_R11_01	20.743	20.138	174220000	0	174220000
ALDTAHASGILHRD	Unmodified	1475.75	0.748089	>SCO4778 (394AA)	0	0	0	35.53	35.53	3,4	0.0023574	3	6392	20140314_CO_0408GuMu_GluC_R11_01	69.602	66.735	6544200	6544200	0
ALPLDESLSAAEAR	Unmodified	1441.74	0.741273	>SCO4778 (394AA)	0	0	0	61.064	61.064	2,3	3.702e-09	40	15998	20140228_CO_0408GuMu_R11_01	103.75	101.74	54094000000	0	54094000000	6.56887
ALPLDESLSAAEAR	Phospho (STY)	1521.71	0.707603	>SCO4778 (394AA)	0	0	1	57.359	57.359	1,2,3	1.8438e-09	10	16289	20140228_CO_0408GuMu_R11_01	102.52	100.51	8234900000	0	8234900000
ALPLDESLSAAEARR	Unmodified	1597.84	0.842384	>SCO4778 (394AA)	0	0	0	49.41	49.41	3	7.2166e-08	2	13859	20140228_CO_0408GuMu_R11_01	100.55	100.55	11307000	0	11307000	0.06321
ALPLDESLSAAEARR	Phospho (STY)	1677.81	0.808714	>SCO4778 (394AA)	0	0	1	51.894	51.894	2,3	3.4636e-08	4	15019	20140228_CO_0408GuMu_R11_01	100.54	97.12	178880000	0	178880000
ARAVAQLRHPHVIVVHDVVE	Unmodified	2244.26	0.260353	>SCO4778 (394AA)	0	0	0	39.351	39.351	3,4,5	2.3166e-05	3	7284	20140314_CO_0408GuMu_GluC_R11_01	69.522	65.083	16218000	16218000	0
ARAVAQLRHPHVIVVHDVVED	Unmodified	2359.29	0.287296	>SCO4778 (394AA)	0	0	0	39.957	39.957	5	6.812e-08	1	7469	20140314_CO_0408GuMu_GluC_R11_01	70.335	66.873	894950	894950	0
ATDQLLAR	Unmodified	886.487	0.48723	>SCO4778 (394AA)	0	0	0	38.366	38.366	2	2.0099e-99	12	6867	20140228_CO_0408GuMu_R11_01	178.08	131.66	29324000000	0	29324000000	35.4669
ATDQLLAR	Phospho (STY)	966.454	0.453561	>SCO4778 (394AA)	0	0	1	35.786	35.786	2	0.0055762	2	8987	20140228_CO_0408GuMu_R11_01	81.784	55.845	826800000	0	826800000
AYMVMELVDGGSLADR	2 Oxidation (M)	1757.8	0.796421	>SCO4778 (394AA)	0	2	0	61.52	61.52	2,3	2.5776e-33	56	15659	20140228_CO_0408GuMu_R11_02	128.9	128.9	29425000000	0	29425000000	114.865
AYMVMELVDGGSLADR	2 Oxidation (M),Phospho (STY)	1837.76	0.762752	>SCO4778 (394AA)	0	2	1	58.106	58.106	2,3	1.9425e-12	11	17471	20140228_CO_0408GuMu_R11_01	112.5	109.03	256170000	0	256170000
AYMVMELVDGGSLADR	Oxidation (M)	1741.8	0.801506	>SCO4778 (394AA)	0	1	0	65.307	65.307	2,3	1.3117e-55	42	18558	20140228_CO_0408GuMu_R11_01	126.95	126.95	4552100000	0	4552100000
AYMVMELVDGGSLADR	Unmodified	1725.81	0.806592	>SCO4778 (394AA)	0	0	0	76.059	76.059	2,3	1.5686e-81	27	23068	20140228_CO_0408GuMu_R11_01	131.26	123.89	760730000	0	760730000
DDGRAYMVME	2 Oxidation (M)	1217.47	0.469273	>SCO4778 (394AA)	0	2	0	30.017	30.017	2	9.5357e-05	1	5143	20140314_CO_0408GuMu_GluC_R11_01	83.883	83.883	29798000	29798000	0
DGRAYMVME	2 Oxidation (M)	1102.44	0.44233	>SCO4778 (394AA)	0	2	0	29.262	29.262	2	0.059753	2	5113	20140314_CO_0408GuMu_GluC_R11_01	64.841	64.841	5523000	5523000	0
DSLGGVLHAVVTEEIR	Unmodified	1693.9	0.899899	>SCO4778 (394AA)	0	0	0	74.446	74.446	3	1.217e-07	1	22537	20140228_CO_0408GuMu_R11_01	85.837	83.599	9833100	0	9833100
DSLGGVLHAVVTEEIRPPAQAGPLLPVVR	Unmodified	2989.67	0.67129	>SCO4778 (394AA)	0	0	0	84.776	84.776	2,3,4,5,6	8.0815e-62	37	26395	20140228_CO_0408GuMu_R11_01	168.57	167.89	25496000000	0	25496000000	1.56667
DSLGGVLHAVVTEEIRPPAQAGPLLPVVR	Phospho (STY)	3069.64	0.63762	>SCO4778 (394AA)	0	0	1	86.618	86.618	3,4,5	7.5248e-36	24	25677	20140228_CO_0408GuMu_R11_01	119.36	118.67	16274000000	0	16274000000
DSLGGVLHAVVTEEIRPPAQAGPLLPVVR	2 Phospho (STY)	3149.6	0.60395	>SCO4778 (394AA)	0	0	2	86.111	86.111	4	7.5141e-14	3	25421	20140228_CO_0408GuMu_R11_01	72.103	72.103	352820000	0	352820000
DVKPSNVLVADDGR	Unmodified	1483.76	0.763071	>SCO4778 (394AA)	0	0	0	38.859	38.859	1,2,3	9.022e-10	18	10181	20140228_CO_0408GuMu_R11_02	113.65	110.31	36202000000	0	36202000000	2021.33
DVKPSNVLVADDGR	Phospho (STY)	1563.73	0.729401	>SCO4778 (394AA)	0	0	1	45.185	45.185	2	0.00010205	1	12352	20140228_CO_0408GuMu_R11_01	82.908	82.908	17910000	0	17910000
EIRPPAQAGPLLPVVRGLLE	Unmodified	2124.24	0.241909	>SCO4778 (394AA)	0	0	0	78.42	78.42	3	5.5131e-05	1	16405	20140314_CO_0408GuMu_GluC_R11_02	65.47	65.357	4965400	4965400	0
EVAVKALPLDESLSAAEAR	Unmodified	1968.05	0.0527704	>SCO4778 (394AA)	0	0	0	57.096	57.096	2,3	2.9644e-21	4	16658	20140228_CO_0408GuMu_R11_01	119.4	119.4	328210000	0	328210000
FGVAQVAGATTLTE	Phospho (STY)	1443.66	0.664676	>SCO4778 (394AA)	0	0	1	64.862	64.862	2	4.7767e-06	1	13092	20140314_CO_0408GuMu_GluC_R11_01	83.314	61.259	6939000	6939000	0
FGVAQVAGATTLTE	Unmodified	1363.7	0.698345	>SCO4778 (394AA)	0	0	0	61.26	61.26	2	1.9872e-12	1	12340	20140314_CO_0408GuMu_GluC_R11_01	83.182	68.283	0	0	0	0
GAGGRVIAGRYRLHE	Unmodified	1610.88	0.875356	>SCO4778 (394AA)	0	0	0	28.769	28.769	2,3,4,5	3.4465e-15	9	5396	20140314_CO_0408GuMu_GluC_R11_02	106.32	106.32	1137300000	1137300000	0
GGMGIVWR	Oxidation (M)	890.443	0.443257	>SCO4778 (394AA)	0	1	0	41.303	41.303	2	0.0014159	16	9112	20140228_CO_0408GuMu_R11_01	107.43	107.43	15893000000	0	15893000000
GGMGIVWR	Unmodified	874.448	0.448342	>SCO4778 (394AA)	0	0	0	48.01	48.01	1,2	0.0037506	3	13640	20140228_CO_0408GuMu_R11_02	133.99	119.57	4895000000	0	4895000000
GGSLADRVLTRGPVDAVE	Unmodified	1810.95	0.953725	>SCO4778 (394AA)	0	0	0	54.913	54.913	2,3	2.1607e-11	4	11324	20140314_CO_0408GuMu_GluC_R11_02	87.287	71.763	69179000	69179000	0
GLLERDPR	Unmodified	954.525	0.524678	>SCO4778 (394AA)	0	0	0	26.196	26.196	1,2,3	0.0041949	4	6021	20140228_CO_0408GuMu_R11_02	132.29	121.62	11262000000	0	11262000000
GPVDAVEAAR	Unmodified	983.504	0.503609	>SCO4778 (394AA)	0	0	0	40.57	40.57	2,3	8.772e-46	12	9047	20140228_CO_0408GuMu_R11_02	149.82	149.82	44622000000	0	44622000000
HPHVIVVHDVVEDDGR	Unmodified	1821.91	0.912195	>SCO4778 (394AA)	0	0	0	33.661	33.661	2,3,4	4.3563e-43	16	8641	20140228_CO_0408GuMu_R11_01	139.89	131.54	11160000000	0	11160000000
HPHVIVVHDVVEDDGRAYMVMELVDGGSLADR	2 Oxidation (M)	3561.7	0.698051	>SCO4778 (394AA)	0	2	0	59.074	59.074	5	3.2427e-09	2	17353	20140228_CO_0408GuMu_R11_01	57.299	55.574	23361000	0	23361000
IGVALLDALDTAHASGILHR	Unmodified	2042.13	0.127273	>SCO4778 (394AA)	0	0	0	75.387	75.387	2,3,4,5	5.0827e-144	70	21012	20140228_CO_0408GuMu_R11_01	215	215	35064000000	0	35064000000	17.8216
IGVALLDALDTAHASGILHR	Phospho (STY)	2122.09	0.0936032	>SCO4778 (394AA)	0	0	1	73.995	73.995	2,3,4	2.8224e-64	13	21925	20140228_CO_0408GuMu_R11_01	137.69	132.98	1967500000	0	1967500000
IGVALLDALDTAHASGILHR	2 Phospho (STY)	2202.06	0.0599336	>SCO4778 (394AA)	0	0	2	78.982	78.982	3,4	1.5033e-09	5	24077	20140228_CO_0408GuMu_R11_01	69.763	61.119	116010000	0	116010000
IGVALLDALDTAHASGILHRDVKPSNVLVADDGR	Unmodified	3507.88	0.879779	>SCO4778 (394AA)	0	0	0	71.293	71.293	4,5	1.1381e-22	3	21347	20140228_CO_0408GuMu_R11_01	95.794	93.244	110000000	0	110000000
IRPPAQAGPLLPVVRGLLE	Unmodified	1995.2	0.199316	>SCO4778 (394AA)	0	0	0	74.962	74.962	2,3	2.0884e-11	4	15361	20140314_CO_0408GuMu_GluC_R11_01	88.133	83.04	192030000	192030000	0
LDAASAQR	Unmodified	830.425	0.42463	>SCO4778 (394AA)	0	0	0	16.832	16.832	2	0.00066131	5	2716	20140228_CO_0408GuMu_R11_02	154.35	120.61	729650000	0	729650000	20.11
LDAASAQR	Phospho (STY)	910.391	0.39096	>SCO4778 (394AA)	0	0	1	18.122	18.122	2	0.0021206	2	3189	20140228_CO_0408GuMu_R11_01	93.551	93.551	36283000	0	36283000
LMGRMVTE	2 Oxidation (M)	967.447	0.446687	>SCO4778 (394AA)	0	2	0	18.326	18.326	2	0.12857	2	2472	20140314_CO_0408GuMu_GluC_R11_01	65.252	65.252	11580000	11580000	0
LVDGGSLADRVLTRGPVD	Unmodified	1838.98	0.985025	>SCO4778 (394AA)	0	0	0	58.518	58.518	2,3	1.2618e-22	7	12001	20140314_CO_0408GuMu_GluC_R11_01	115.82	112.75	36758000	36758000	0
MVTEGAGGR	Oxidation (M)	892.407	0.407265	>SCO4778 (394AA)	0	1	0	12.955	12.955	2	0.00039922	7	1510	20140228_CO_0408GuMu_R11_02	131.03	131.03	600020000	0	600020000	10.1907
MVTEGAGGR	Oxidation (M),Phospho (STY)	972.374	0.373596	>SCO4778 (394AA)	0	1	1	13.233	13.233	2	0.0015461	5	1994	20140228_CO_0408GuMu_R11_02	82.452	82.452	58879000	0	58879000
MVTEGAGGR	Phospho (STY)	956.379	0.378681	>SCO4778 (394AA)	0	0	1	18.998	18.998	2	0.01034	3	3455	20140228_CO_0408GuMu_R11_01	65.246	65.246	143220000	0	143220000
PSNVLVADDGR	Unmodified	1141.57	0.572751	>SCO4778 (394AA)	0	0	0	31.832	31.832	2	1.0014e-07	2	7727	20140228_CO_0408GuMu_R11_01	155.11	155.12	1269200000	0	1269200000
RLDAASAQR	Unmodified	986.526	0.525741	>SCO4778 (394AA)	0	0	0	13.475	13.475	2,3	2.7267e-16	9	2100	20140228_CO_0408GuMu_R11_01	202.44	202.44	3671900000	0	3671900000	44.1881
RLDAASAQR	Phospho (STY)	1066.49	0.492071	>SCO4778 (394AA)	0	0	1	15.077	15.077	2	0.00063315	2	2444	20140228_CO_0408GuMu_R11_01	119.75	119.75	83097000	0	83097000
RLGRGGMGIVWRATDQLLARE	Oxidation (M)	2370.27	0.270265	>SCO4778 (394AA)	0	1	0	52.091	52.091	4,5	5.7001e-15	10	10817	20140314_CO_0408GuMu_GluC_R11_01	85.808	85.808	208770000	208770000	0	34.1256
RLGRGGMGIVWRATDQLLARE	Oxidation (M),Phospho (STY)	2450.24	0.236596	>SCO4778 (394AA)	0	1	1	51.111	51.111	4	0.032132	1	10098	20140314_CO_0408GuMu_GluC_R11_01	37.624	37.624	6117700	6117700	0
RRLDAASAQR	Unmodified	1142.63	0.626852	>SCO4778 (394AA)	0	0	0	11.894	11.894	2,3	2.8456e-27	3	1722	20140228_CO_0408GuMu_R11_01	215.06	215.06	154620000	0	154620000	34.3379
RRLDAASAQR	Phospho (STY)	1222.59	0.593182	>SCO4778 (394AA)	0	0	1	13.218	13.218	3	5.7411e-06	1	2023	20140228_CO_0408GuMu_R11_01	131.28	131.28	4502900	0	4502900
RVLTRGPVDAVE	Unmodified	1310.73	0.730648	>SCO4778 (394AA)	0	0	0	34.656	34.656	2,3	0.00059095	2	6150	20140314_CO_0408GuMu_GluC_R11_01	71.085	71.085	26295000	26295000	0
SGSFVGSPE	Unmodified	865.382	0.381762	>SCO4778 (394AA)	0	0	0	36.162	36.162	2	0.091699	1	6548	20140314_CO_0408GuMu_GluC_R11_01	55.37	55.37	18640000	18640000	0
SGSFVGSPEYTAPE	Unmodified	1426.63	0.62524	>SCO4778 (394AA)	0	0	0	49.667	49.667	2	0.034302	1	9766	20140314_CO_0408GuMu_GluC_R11_01	38.799	38.799	2311200	2311200	0
SLGGVLHAVVTE	Unmodified	1180.65	0.645187	>SCO4778 (394AA)	0	0	0	60.066	60.066	2	0.060026	1	12098	20140314_CO_0408GuMu_GluC_R11_01	44.299	31.343	1558100	1558100	0
SLGGVLHAVVTEE	Unmodified	1309.69	0.687781	>SCO4778 (394AA)	0	0	0	62.412	62.412	2	9.2113e-10	1	12566	20140314_CO_0408GuMu_GluC_R11_01	110.93	71.307	6419300	6419300	0	5.90878
SLGGVLHAVVTEE	Phospho (STY)	1389.65	0.654111	>SCO4778 (394AA)	0	0	1	75.492	75.492	2	0.00034008	1	15346	20140314_CO_0408GuMu_GluC_R11_01	72.705	54.08	1086400	1086400	0
TPATPEEATAAR	Unmodified	1213.59	0.59388	>SCO4778 (394AA)	0	0	0	20.879	20.879	2,3	1.5523e-38	18	4989	20140228_CO_0408GuMu_R11_02	138.71	132.77	27014000000	0	27014000000	13.0056
TPATPEEATAAR	Phospho (STY)	1293.56	0.560211	>SCO4778 (394AA)	0	0	1	22.357	22.357	2,3	0.00052699	7	5862	20140228_CO_0408GuMu_R11_02	81.017	79.577	2077100000	0	2077100000
TPATPEEATAAR	2 Phospho (STY)	1373.53	0.526541	>SCO4778 (394AA)	0	0	2	26.359	26.359	2	0.11361	1	5850	20140228_CO_0408GuMu_R11_01	32.159	30.406	33019000	0	33019000
TPATPEEATAARPLR	Unmodified	1579.83	0.831819	>SCO4778 (394AA)	0	0	0	30.313	30.313	2,3,4	9.5695e-41	9	7400	20140228_CO_0408GuMu_R11_01	213.73	213.73	22972000000	0	22972000000	1.20664
TPATPEEATAARPLR	Phospho (STY)	1659.8	0.798149	>SCO4778 (394AA)	0	0	1	33.379	33.379	2,3,4	0.0002155	8	8264	20140228_CO_0408GuMu_R11_02	71.548	71.548	19038000000	0	19038000000
TPATPEEATAARPLR	2 Phospho (STY)	1739.76	0.76448	>SCO4778 (394AA)	0	0	2	35.819	35.819	2,3	0.00093496	3	9175	20140228_CO_0408GuMu_R11_02	53.754	53.754	756950000	0	756950000
VAVKALPLD	Unmodified	924.564	0.564418	>SCO4778 (394AA)	0	0	0	45.953	45.953	2	5.0464e-05	2	8816	20140314_CO_0408GuMu_GluC_R11_01	95.358	95.358	42253000	42253000	0
VAVKALPLDE	Unmodified	1053.61	0.607011	>SCO4778 (394AA)	0	0	0	49.85	49.85	2	5.5948e-06	3	9479	20140314_CO_0408GuMu_GluC_R11_02	90.15	54.706	901530000	901530000	0
VAVKALPLDESLSAAE	Unmodified	1611.87	0.871953	>SCO4778 (394AA)	0	0	0	58.152	58.152	2	0.00038754	1	11618	20140314_CO_0408GuMu_GluC_R11_01	71.692	69.621	295230000	295230000	0	0.430321
VAVKALPLDESLSAAE	Phospho (STY)	1691.84	0.838283	>SCO4778 (394AA)	0	0	1	62.134	62.134	2,3	0.00090168	5	12930	20140314_CO_0408GuMu_GluC_R11_02	63.337	63.337	686070000	686070000	0
VKPSNVLVADD	Unmodified	1155.61	0.613553	>SCO4778 (394AA)	0	0	0	37.326	37.326	2	0.016379	1	6852	20140314_CO_0408GuMu_GluC_R11_01	57.836	57.836	3274100	3274100	0
VKPSNVLVADDGRVVLTD	Unmodified	1896.03	0.0316411	>SCO4778 (394AA)	0	0	0	52.968	52.968	3	0.00010676	3	10402	20140314_CO_0408GuMu_GluC_R11_01	66.965	57.782	4125800	4125800	0
VLTRGPVDAVEAAR	Unmodified	1452.8	0.804876	>SCO4778 (394AA)	0	0	0	39.916	39.916	2,3	6.2374e-06	3	10440	20140228_CO_0408GuMu_R11_01	94.781	81.633	82476000	0	82476000	0.0191586
VLTRGPVDAVEAAR	Phospho (STY)	1532.77	0.771206	>SCO4778 (394AA)	0	0	1	44.157	44.157	2,3	7.2368e-06	8	13146	20140228_CO_0408GuMu_R11_02	85.536	58.824	4304900000	0	4304900000
VVLTDFGVAQVAGATTLTESGSFVGSPEYTAPER	Unmodified	3455.71	0.709645	>SCO4778 (394AA)	0	0	0	85.127	85.127	2,3,4,5,6	9.8827e-32	37	25739	20140228_CO_0408GuMu_R11_01	111.79	109.52	2894800000	0	2894800000	1.3788
VVLTDFGVAQVAGATTLTESGSFVGSPEYTAPER	Phospho (STY)	3535.68	0.675975	>SCO4778 (394AA)	0	0	1	86.752	86.752	3,4,5	9.8236e-64	23	27799	20140228_CO_0408GuMu_R11_02	150.48	148.53	2099500000	0	2099500000
VVLTDFGVAQVAGATTLTESGSFVGSPEYTAPER	2 Phospho (STY)	3615.64	0.642306	>SCO4778 (394AA)	0	0	2	86.731	86.731	3,4,5	3.99e-23	30	26380	20140228_CO_0408GuMu_R11_01	94.721	92.854	2055100000	0	2055100000
VVLTDFGVAQVAGATTLTESGSFVGSPEYTAPER	3 Phospho (STY)	3695.61	0.608636	>SCO4778 (394AA)	0	0	3	86.672	86.672	3,4,5	9.3551e-23	44	26896	20140228_CO_0408GuMu_R11_02	85.982	85.524	226690000	0	226690000
YTAPERMSGAGTGPE	Oxidation (M)	1538.67	0.667121	>SCO4778 (394AA)	0	1	0	25.779	25.779	2	0.0043302	2	4726	20140314_CO_0408GuMu_GluC_R11_02	57.328	54.966	99427000	99427000	0
YTAPERMSGAGTGPESD	Oxidation (M)	1740.73	0.726093	>SCO4778 (394AA)	0	1	0	25.999	25.999	2	0.00024507	1	4262	20140314_CO_0408GuMu_GluC_R11_01	62.813	62.813	68865000	68865000	0

## Sheet: Pbp2
Sequence	Modifications	Mass	Mass Fractional Part	Proteins	Acetyl (Protein N-term)	Oxidation (M)	Phospho (STY)	Retention Time	Calibrated Retention Time	Charges	PEP	MS/MS Count	MS/MS Scan Number	Raw File	Score	Delta score	Intensity	Ratio (Intensities)
AAHQFGLGAK	Unmodified	998.53	0.529764	seq_pbp2	0	0	0	37.421	37.421	2,3	1.0357e-05	3	4046	20140627_QC_0408GuMu_R18	118.18	101.4	306990000
AAHQFGLGAKTGIDLPNEVTGR	2 Phospho (STY)	2411.1	0.103589	seq_pbp2	0	0	2	55.709	55.709	3,4	2.7021e-12	2	12048	20140627_QC_0408GuMu_R18	104.33	95.469	6827800
AAHQFGLGAKTGIDLPNEVTGRVPDR	2 Phospho (STY)	2878.35	0.352821	seq_pbp2	0	0	2	55.634	55.634	4	0.014746	1	12058	20140627_QC_0408GuMu_R18	49.626	47.049	11725000
AEDFPGITAEPMAVR	Oxidation (M)	1618.77	0.766107	seq_pbp2	0	1	0	54.081	54.081	2,3	0.00053002	7	11797	20140627_QC_0408GuMu_R18	73.927	73.927	1451600000	36.8193
AEDFPGITAEPMAVR	Oxidation (M),Phospho (STY)	1698.73	0.732438	seq_pbp2	0	1	1	56.066	56.066	2	0.0068689	1	12100	20140627_QC_0408GuMu_R18	67.326	62.621	39425000
AEDFPGITAEPMAVR	Unmodified	1602.77	0.771193	seq_pbp2	0	0	0	59.605	59.605	2,3	6.302e-09	3	12802	20140627_QC_0408GuMu_R18	115.12	115.12	526730000	39.5978
AEDFPGITAEPMAVR	Phospho (STY)	1682.74	0.737523	seq_pbp2	0	0	1	63.708	63.708	2,3	1.5254e-05	2	13954	20140627_QC_0408GuMu_R18	85.734	85.734	13302000
AGVTRYEVDNLGR	Phospho (STY)	1528.7	0.703521	seq_pbp2	0	0	1	43.254	43.254	2,3	4.9533e-18	4	9066	20140627_QC_0408GuMu_R18	180.18	180.18	221890000
ALELSCDTVFYR	Unmodified	1472.7	0.696965	seq_pbp2	0	0	0	73.834	73.834	2,3	2.8119e-21	20	14075	20140627_QC_0408GuMu_R18	155.15	153.22	1244000000	1.23925
ALELSCDTVFYR	Phospho (STY)	1552.66	0.663295	seq_pbp2	0	0	1	63.629	63.629	2,3	3.9475e-06	5	13852	20140627_QC_0408GuMu_R18	98.105	98.105	994950000
ALELSCDTVFYR	2 Phospho (STY)	1632.63	0.629626	seq_pbp2	0	0	2	70.092	70.092	2	0.0038549	2	15334	20140627_QC_0408GuMu_R18	75.669	73.836	8879800
ALLPKPQASLPK	Unmodified	1261.78	0.775808	seq_pbp2	0	0	0	41.24	41.24	2	0.0010626	1	8289	20140627_QC_0408GuMu_R18	82.494	82.494	37163000	10.5835
ALLPKPQASLPK	Phospho (STY)	1341.74	0.742138	seq_pbp2	0	0	1	45.935	45.935	2	0.0076046	1	9539	20140627_QC_0408GuMu_R18	67.456	58.65	3511400
AQDTDSPYLR	Phospho (STY)	1244.51	0.507447	seq_pbp2	0	0	1	28.61	28.61	2	5.7036e-06	1	5115	20140627_QC_0408GuMu_R18	116.3	116.3	6292100
AQDTDSPYLR	Unmodified	1164.54	0.541116	seq_pbp2	0	0	0	31.344	31.344	2	9.0147e-06	3	5831	20140627_QC_0408GuMu_R18	126.07	126.07	1905900000	302.904
AQDTDSPYLRSDQVGR	Phospho (STY)	1886.82	0.815984	seq_pbp2	0	0	1	37.611	37.611	2	0.04748	1	7442	20140627_QC_0408GuMu_R18	49.049	49.049	2158800
ASPDEEYAPVEEGDQPATTPNQNGENR	Unmodified	2914.25	0.248917	seq_pbp2	0	0	0	40.993	40.993	2,3	3.142e-13	2	8298	20140627_QC_0408GuMu_R18	97.974	96.857	179080000
ATQGQAAPGSIFK	Unmodified	1274.66	0.6619	seq_pbp2	0	0	0	33.456	33.456	2,3	0.001498	5	7932	20140627_QC_0408GuMu_R18	74.76	74.76	3274700000	60.6181
ATQGQAAPGSIFK	Phospho (STY)	1354.63	0.628231	seq_pbp2	0	0	1	44.662	44.662	2	1.847e-05	2	9322	20140627_QC_0408GuMu_R18	89.46	86.509	53219000
ATQGQAAPGSIFK	2 Phospho (STY)	1434.59	0.594561	seq_pbp2	0	0	2	50.666	50.666	2	0.057932	1	10836	20140627_QC_0408GuMu_R18	55.335	55.014	802850
AVLTKLAGVLGMKPQDVIDK	Oxidation (M),Phospho (STY)	2191.17	0.168742	seq_pbp2	0	1	1	76.36	76.36	3	0.00031834	1	16735	20140627_QC_0408GuMu_R18	55.575	47.558	2068600
AVVSPDGK	Unmodified	771.413	0.412668	seq_pbp2	0	0	0	13.201	13.201	2	0.15016	1	1760	20140627_QC_0408GuMu_R18	54.549	54.549	25462000
AVVSPDGKTVR	Unmodified	1127.63	0.629872	seq_pbp2	0	0	0	20.19	20.19	3	4.4723e-05	1	3129	20140627_QC_0408GuMu_R18	96.342	79.316	770400	0.00793147
AVVSPDGKTVR	Phospho (STY)	1207.6	0.596202	seq_pbp2	0	0	1	22.074	22.074	2,3	1.9953e-08	6	3309	20140627_QC_0408GuMu_R18	133.07	133.07	97132000
DGSYVEK	Unmodified	796.36	0.360298	seq_pbp2	0	0	0	11.916	11.916	2	0.16706	1	1466	20140627_QC_0408GuMu_R18	58.167	58.167	4884800
DSNYPLLNR	Unmodified	1090.54	0.540722	seq_pbp2	0	0	0	45.859	45.859	2,3	0.0002276	4	9434	20140627_QC_0408GuMu_R18	146.81	146.81	795410000
DYSIVMTISQGGTGSGASGPAVR	Oxidation (M)	2226.06	0.0586605	seq_pbp2	0	1	0	58.555	58.555	2,3	1.3966e-43	2	12684	20140627_QC_0408GuMu_R18	189.9	178.6	182330000	114.5
DYSIVMTISQGGTGSGASGPAVR	Oxidation (M),Phospho (STY)	2306.03	0.0249909	seq_pbp2	0	1	1	61.477	61.477	2	1.204e-22	1	13488	20140627_QC_0408GuMu_R18	143.19	133.43	1592400
DYSIVMTISQGGTGSGASGPAVR	Unmodified	2210.06	0.0637458	seq_pbp2	0	0	0	75.767	75.767	2,3	3.6049e-50	15	14573	20140627_QC_0408GuMu_R18	197.21	197.21	72890000
EIEPTAHGK	Unmodified	980.493	0.49271	seq_pbp2	0	0	0	9.8334	9.8334	2	0.18799	1	1115	20140627_QC_0408GuMu_R18	48.794	48.794	29328000	3.31817
EIEPTAHGK	Phospho (STY)	1060.46	0.45904	seq_pbp2	0	0	1	13.2	13.2	2	0.16899	1	1676	20140627_QC_0408GuMu_R18	41.117	30.359	8838600
EIEPTAHGKLPISK	Phospho (STY)	1598.81	0.806923	seq_pbp2	0	0	1	36.813	36.813	2	0.0018706	1	7248	20140627_QC_0408GuMu_R18	77.42	65	1285800
EIEPTAHGKLPISKTTLTK	2 Phospho (STY)	2223.1	0.0953161	seq_pbp2	0	0	2	45.444	45.444	3	0.07856	1	9435	20140627_QC_0408GuMu_R18	40.986	33.534	8255100
ERAEDFPGITAEPMAVR	Oxidation (M)	1903.91	0.909811	seq_pbp2	0	1	0	47.222	47.222	2,3,4	5.5602e-22	6	9838	20140627_QC_0408GuMu_R18	147.75	147.75	2686800000	27.5276
ERAEDFPGITAEPMAVR	Oxidation (M),Phospho (STY)	1983.88	0.876142	seq_pbp2	0	1	1	50.663	50.663	2,3	9.2925e-06	2	10775	20140627_QC_0408GuMu_R18	97.081	87.827	97604000
ERAEDFPGITAEPMAVR	Unmodified	1887.91	0.914897	seq_pbp2	0	0	0	53.771	53.771	2,3	1.2017e-29	2	11547	20140627_QC_0408GuMu_R18	188.44	188.44	1087500000	30.3466
ERAEDFPGITAEPMAVR	Phospho (STY)	1967.88	0.881227	seq_pbp2	0	0	1	57.389	57.389	2,3	8.4549e-34	2	12466	20140627_QC_0408GuMu_R18	201.57	199.66	35836000
ETAAAKFER	Unmodified	1021.52	0.519259	seq_pbp2	0	0	0	32.183	32.183	2	1.3621e-07	1	6040	20140627_QC_0408GuMu_R18	182.53	138.09	10881000
FAQVGWPQDK	Unmodified	1174.58	0.577108	seq_pbp2	0	0	0	46.384	46.384	2	0.00050897	2	9594	20140627_QC_0408GuMu_R18	93.649	92.452	1621300000
FAQVGWPQDKIPMHAK	Oxidation (M)	1867.94	0.940324	seq_pbp2	0	1	0	43.901	43.901	4	0.029982	1	9026	20140627_QC_0408GuMu_R18	50.843	48.974	2550200
GKAGVTR	Unmodified	687.403	0.402772	seq_pbp2	0	0	0	8.5371	8.5371	2	0.0084698	1	915	20140627_QC_0408GuMu_R18	114.59	62.287	594540
GSILDAR	Unmodified	730.397	0.397353	seq_pbp2	0	0	0	28.025	28.025	2	0.0042361	3	5563	20140627_QC_0408GuMu_R18	128.75	66.04	1481300000	163.448
GSILDAR	Phospho (STY)	810.364	0.363683	seq_pbp2	0	0	1	30.918	30.918	2	0.017788	1	5677	20140627_QC_0408GuMu_R18	82.671	43.453	9062800
GVALADNETR	Unmodified	1044.52	0.519987	seq_pbp2	0	0	0	18.58	18.58	2,3	0.00074391	3	2799	20140627_QC_0408GuMu_R18	76.465	58.197	935760	0.00444711
GVALADNETR	Phospho (STY)	1124.49	0.486317	seq_pbp2	0	0	1	27.605	27.605	2	5.0383e-06	2	4967	20140627_QC_0408GuMu_R18	123.63	94.669	210420000
GVALADNETRLVVSASR	Phospho (STY)	1836.91	0.909491	seq_pbp2	0	0	1	62.638	62.638	2,3	1.3994e-29	8	10325	20140627_QC_0408GuMu_R18	180.74	180.74	1088800000
GVALADNETRLVVSASRTDLLK	2 Phospho (STY)	2487.21	0.213534	seq_pbp2	0	0	2	62.061	62.061	3	4.8821e-17	2	13425	20140627_QC_0408GuMu_R18	123.29	115.32	20748000
IAYENCHSGNK	Unmodified	1291.56	0.561534	seq_pbp2	0	0	0	12.532	12.532	2,3	0.00025375	2	1595	20140627_QC_0408GuMu_R18	83.358	83.358	24594000
IKTDGTILSPK	Unmodified	1171.68	0.681239	seq_pbp2	0	0	0	33.493	33.493	2	0.00011643	1	6337	20140627_QC_0408GuMu_R18	88.441	88.441	123190000	0.604554
IKTDGTILSPK	Phospho (STY)	1251.65	0.647569	seq_pbp2	0	0	1	38.597	38.597	2,3	6.6085e-05	4	8245	20140627_QC_0408GuMu_R18	87.641	87.641	203770000
IPMHAKTGTAEVYGK	Unmodified	1601.82	0.823563	seq_pbp2	0	0	0	34.51	34.51	3	0.1185	1	6704	20140627_QC_0408GuMu_R18	49.298	48.301	1495500
KALLPKPQASLPK	Unmodified	1389.87	0.870771	seq_pbp2	0	0	0	34.806	34.806	3	0.0063795	1	6733	20140627_QC_0408GuMu_R18	61.233	61.233	4810300
KDGSYVEK	Unmodified	924.455	0.455261	seq_pbp2	0	0	0	7.5339	7.5339	2	0.045847	1	737	20140627_QC_0408GuMu_R18	122.19	122.19	1733300
LAGVLGMK	Oxidation (M)	803.458	0.45751	seq_pbp2	0	1	0	33.165	33.165	2	0.017256	1	6282	20140627_QC_0408GuMu_R18	76.899	43.161	10685000
LAGVLGMK	Unmodified	787.463	0.462595	seq_pbp2	0	0	0	42.587	42.587	2	0.011508	1	8632	20140627_QC_0408GuMu_R18	89.55	36.867	12736000
LAGVLGMKPQDVIDK	Oxidation (M)	1598.87	0.870178	seq_pbp2	0	1	0	45.949	45.949	2,3	0.00040502	2	9501	20140627_QC_0408GuMu_R18	82.202	82.202	430410000
LAGVLGMKPQDVIDK	Unmodified	1582.88	0.875264	seq_pbp2	0	0	0	55.399	55.399	2,3	1.6744e-06	2	11962	20140627_QC_0408GuMu_R18	100.22	100.22	140660000
LAGVLGMKPQDVIDKVR	Oxidation (M)	1854.04	0.0397033	seq_pbp2	0	1	0	50.866	50.866	3	0.00026401	1	10839	20140627_QC_0408GuMu_R18	63.894	58.184	1073600
LCDAETPQPCWNGSPYQPIPVTDEATVK	Phospho (STY)	3252.41	0.414481	seq_pbp2	0	0	1	66.362	66.362	3	0.012134	1	14571	20140627_QC_0408GuMu_R18	45.137	45.137	16980000
LPISKTTLTK	Phospho (STY)	1180.65	0.646841	seq_pbp2	0	0	1	39.846	39.846	2,3	1.6411e-05	3	7962	20140627_QC_0408GuMu_R18	118.4	86.806	184420000
LPISKTTLTKMDEALAGVASR	2 Phospho (STY)	2361.14	0.141614	seq_pbp2	0	0	2	79.695	79.695	3	0.00010252	1	17425	20140627_QC_0408GuMu_R18	62.765	58.737	1132500
LSHQEWK	Unmodified	926.461	0.461016	seq_pbp2	0	0	0	16.569	16.569	2,3	0.011446	3	2321	20140627_QC_0408GuMu_R18	94.662	87.095	103400000
LTGKDSNYPLLNR	Unmodified	1489.79	0.788892	seq_pbp2	0	0	0	40.76	40.76	3	0.065912	2	8112	20140627_QC_0408GuMu_R18	53.448	44.718	5502200
LVVSASR	Unmodified	730.434	0.433738	seq_pbp2	0	0	0	20.505	20.505	2	0.012738	2	2930	20140627_QC_0408GuMu_R18	137.5	137.51	517550000	48.9826
LVVSASR	Phospho (STY)	810.4	0.400069	seq_pbp2	0	0	1	27.479	27.479	2	0.0015417	1	4807	20140627_QC_0408GuMu_R18	113.7	113.7	10566000
LVVSASRTDLLK	Unmodified	1300.77	0.771451	seq_pbp2	0	0	0	43.082	43.082	3	0.0033277	1	8846	20140627_QC_0408GuMu_R18	77.062	77.062	2298800	0.103736
LVVSASRTDLLK	Phospho (STY)	1380.74	0.737781	seq_pbp2	0	0	1	48.906	48.906	2,3	1.7571e-05	3	10546	20140627_QC_0408GuMu_R18	96.82	96.82	22160000
LWYLQIR	Unmodified	990.565	0.565087	seq_pbp2	0	0	0	71.98	71.98	2	3.2553e-06	10	14028	20140627_QC_0408GuMu_R18	132.8	132.8	674020000
MDEALAGVASR	Unmodified	1118.54	0.539008	seq_pbp2	0	0	0	35.721	35.721	2,3	2.304e-11	4	7690	20140627_QC_0408GuMu_R18	170.47	170.47	1244700000
MDEALAGVASR	Oxidation (M)	1134.53	0.533922	seq_pbp2	0	1	0	33.004	33.004	2,3	1.2134e-09	7	6207	20140627_QC_0408GuMu_R18	148.32	148.32	2240100000
MDEALAGVASRGTAAWR	Oxidation (M),2 Phospho (STY)	1936.79	0.790377	seq_pbp2	0	1	2	52.058	52.058	2,3	2.2116e-05	2	11152	20140627_QC_0408GuMu_R18	84.249	78.086	3705100
MDEALAGVASRGTAAWR	2 Phospho (STY)	1920.8	0.795462	seq_pbp2	0	0	2	55.832	55.832	3	0.0017939	1	12101	20140627_QC_0408GuMu_R18	73.21	70.848	2093200
MPKDVVK	Oxidation (M)	831.452	0.452425	seq_pbp2	0	1	0	17.498	17.498	2	0.18598	1	2547	20140627_QC_0408GuMu_R18	65.038	52.411	864340
MTNIPETGR	Oxidation (M)	1033.49	0.486244	seq_pbp2	0	1	0	25.404	25.404	2	0.00016381	3	5048	20140627_QC_0408GuMu_R18	119.86	114.28	443020000	641.742
MTNIPETGR	Oxidation (M),Phospho (STY)	1113.45	0.452574	seq_pbp2	0	1	1	24.425	24.425	2	8.0732e-08	2	3465	20140627_QC_0408GuMu_R18	87.913	87.913	690340
MTNIPETGR	Unmodified	1017.49	0.491329	seq_pbp2	0	0	0	36.073	36.073	2	0.00018468	2	5032	20140627_QC_0408GuMu_R18	149.65	149.65	167980000
MTNIPETGR	Acetyl (Protein N-term),Oxidation (M)	1075.5	0.496809	seq_pbp2	1	1	0	32.929	32.929	2	0.002767	2	6183	20140627_QC_0408GuMu_R18	107.47	107.47	14148000
NFESANEGMITIGR	Oxidation (M)	1553.71	0.714406	seq_pbp2	0	1	0	62.162	62.162	2,3	2.7881e-11	18	10045	20140627_QC_0408GuMu_R18	118.87	111.5	677880000	51.1839
NFESANEGMITIGR	Oxidation (M),Phospho (STY)	1633.68	0.680736	seq_pbp2	0	1	1	48.141	48.141	2	2.0485e-07	2	10037	20140627_QC_0408GuMu_R18	109.84	102.64	13244000
NFESANEGMITIGR	Unmodified	1537.72	0.719491	seq_pbp2	0	0	0	71.091	71.091	2,3	1.8372e-15	14	11627	20140627_QC_0408GuMu_R18	134.99	134.99	471910000	70.7522
NFESANEGMITIGR	Phospho (STY)	1617.69	0.685822	seq_pbp2	0	0	1	55.388	55.388	2	6.4717e-08	1	11919	20140627_QC_0408GuMu_R18	105.14	105.14	6669900
NIYDALYGVSDDGDIDPK	Unmodified	1968.9	0.895267	seq_pbp2	0	0	0	65.722	65.722	2,3	1.529e-07	7	14544	20140627_QC_0408GuMu_R18	90.754	84.486	1477000000	1163.27
NIYDALYGVSDDGDIDPK	Phospho (STY)	2048.86	0.861597	seq_pbp2	0	0	1	70.669	70.669	2	0.0002083	1	15599	20140627_QC_0408GuMu_R18	57.482	57.482	1269700
NIYDALYGVSDDGDIDPKK	Unmodified	2096.99	0.99023	seq_pbp2	0	0	0	61.416	61.416	2,3,4	8.7475e-07	8	13311	20140627_QC_0408GuMu_R18	94.882	92.851	340940000
NPHDYFYK	Unmodified	1082.48	0.482145	seq_pbp2	0	0	0	31.316	31.316	2	0.0028941	1	5735	20140627_QC_0408GuMu_R18	104.44	102.59	344160000
NTNRTYEADAGAVVVMEAK	Oxidation (M),Phospho (STY)	2133.94	0.940199	seq_pbp2	0	1	1	45.9	45.9	2	1.1054e-17	1	9560	20140627_QC_0408GuMu_R18	132.01	122.26	1601100
PQASLPK	Unmodified	739.423	0.422839	seq_pbp2	0	0	0	36.49	36.49	2	0.011574	2	3149	20140627_QC_0408GuMu_R18	145.04	92.362	10984000
PQDVIDK	Unmodified	813.423	0.423233	seq_pbp2	0	0	0	16.934	16.934	2	0.010261	1	2438	20140627_QC_0408GuMu_R18	127.12	127.12	1520400
QDYWEANK	Unmodified	1052.46	0.456324	seq_pbp2	0	0	0	33.559	33.559	2	0.0059243	1	6391	20140627_QC_0408GuMu_R18	97.093	97.093	483040000
QDYWEANKDAWCK	Unmodified	1712.73	0.725305	seq_pbp2	0	0	0	46.954	46.954	2,3	1.9485e-12	2	9819	20140627_QC_0408GuMu_R18	140.24	137.61	64655000
QGDEYAEEASGNHVQQVVQPATR	Unmodified	2512.16	0.157857	seq_pbp2	0	0	0	40.431	40.431	2,3,4	7.7971e-23	5	8122	20140627_QC_0408GuMu_R18	139.11	135.83	1904900000	64.9162
QGDEYAEEASGNHVQQVVQPATR	Phospho (STY)	2592.12	0.124188	seq_pbp2	0	0	1	41.52	41.52	2,3	1.3754e-14	2	8387	20140627_QC_0408GuMu_R18	109.75	106.48	29344000
QLQPDEK	Unmodified	856.429	0.429047	seq_pbp2	0	0	0	11.307	11.307	2	0.11865	1	1365	20140627_QC_0408GuMu_R18	64.803	64.803	14328000
QTTSWFATYTK	Unmodified	1332.63	0.635017	seq_pbp2	0	0	0	53.153	53.153	2	0.020801	1	11386	20140627_QC_0408GuMu_R18	60.434	57.524	334010000	15.8344
QTTSWFATYTK	Phospho (STY)	1412.6	0.601347	seq_pbp2	0	0	1	60.353	60.353	2	0.018562	1	13170	20140627_QC_0408GuMu_R18	53.967	53.967	21094000
RYAAPGK	Unmodified	761.418	0.418422	seq_pbp2	0	0	0	7.6697	7.6697	2	0.12321	1	762	20140627_QC_0408GuMu_R18	122.54	122.54	12991000
SDQVGRSGLER	Unmodified	1202.6	0.600363	seq_pbp2	0	0	0	18.178	18.178	3	1.8393e-07	2	2860	20140627_QC_0408GuMu_R18	120.68	116.53	1798400	0.0289579
SDQVGRSGLER	Phospho (STY)	1282.57	0.566693	seq_pbp2	0	0	1	23.052	23.052	2,3	3.6372e-08	2	3723	20140627_QC_0408GuMu_R18	129.74	129.74	62104000
SNTAQVLGYLSPVTDEELQK	Unmodified	2191.1	0.100843	seq_pbp2	0	0	0	67.028	67.028	2,3	4.7953e-15	3	15051	20140627_QC_0408GuMu_R18	127.32	125.29	223370000	7.59323
SNTAQVLGYLSPVTDEELQK	Phospho (STY)	2271.07	0.0671733	seq_pbp2	0	0	1	73.014	73.014	2	1.5588e-08	2	15349	20140627_QC_0408GuMu_R18	89.483	75.856	29417000
TDGTILSPK	Unmodified	930.502	0.502212	seq_pbp2	0	0	0	31.746	31.746	2	0.01196	4	6105	20140627_QC_0408GuMu_R18	78.934	41.459	511600000	1.55767
TDGTILSPK	Phospho (STY)	1010.47	0.468542	seq_pbp2	0	0	1	36.341	36.341	2	0.0090626	2	6311	20140627_QC_0408GuMu_R18	74.162	66.513	328440000
TDLLKMK	Oxidation (M)	863.479	0.478639	seq_pbp2	0	1	0	29.965	29.965	2	0.16284	1	5434	20140627_QC_0408GuMu_R18	67.032	67.032	9586700
TDLLKMK	Unmodified	847.484	0.483725	seq_pbp2	0	0	0	42.299	42.299	2	0.0098825	1	8592	20140627_QC_0408GuMu_R18	104.11	104.11	4522300
TGIDLPNEVTGR	Unmodified	1270.65	0.651729	seq_pbp2	0	0	0	49.279	49.279	2,3	1.891e-10	2	10378	20140627_QC_0408GuMu_R18	157.97	154.21	2378800000	10.9283
TGIDLPNEVTGR	Phospho (STY)	1350.62	0.61806	seq_pbp2	0	0	1	52.179	52.179	2	1.2347e-10	2	11733	20140627_QC_0408GuMu_R18	156.69	156.69	207570000
TGIDLPNEVTGR	2 Phospho (STY)	1430.58	0.58439	seq_pbp2	0	0	2	54.72	54.72	2	1.4691e-05	1	11803	20140627_QC_0408GuMu_R18	98.942	98.942	10104000
TGIDLPNEVTGRVPDR	Unmodified	1737.9	0.900961	seq_pbp2	0	0	0	50.716	50.716	3	1.0465e-08	1	10818	20140627_QC_0408GuMu_R18	113.76	93.107	3463300	0.0122192
TGIDLPNEVTGRVPDR	Phospho (STY)	1817.87	0.867292	seq_pbp2	0	0	1	52.053	52.053	2,3	2.6786e-08	2	11117	20140627_QC_0408GuMu_R18	104.41	91.751	252980000
TGIDLPNEVTGRVPDR	2 Phospho (STY)	1897.83	0.833622	seq_pbp2	0	0	2	55.928	55.928	2,3	1.1908e-11	2	12095	20140627_QC_0408GuMu_R18	128.69	114.8	30450000
TGTAEVYGK	Unmodified	924.455	0.455261	seq_pbp2	0	0	0	17.665	17.665	2	0.004718	1	2548	20140627_QC_0408GuMu_R18	88.948	84.592	43489000	14.9616
TGTAEVYGK	Phospho (STY)	1004.42	0.421592	seq_pbp2	0	0	1	22.163	22.163	2	0.035003	1	3545	20140627_QC_0408GuMu_R18	61.56	61.56	2906700
TNIPETGR	Unmodified	886.451	0.450845	seq_pbp2	0	0	0	23.298	23.298	2	0.029162	3	3308	20140627_QC_0408GuMu_R18	78.324	73.872	148040000
TNIPETGR	Acetyl (Protein N-term)	928.461	0.461409	seq_pbp2	1	0	0	29.063	29.063	2	0.0017466	5	5050	20140627_QC_0408GuMu_R18	130.77	130.77	98894000
TNIPETGRSTR	Phospho (STY)	1310.6	0.597993	seq_pbp2	0	0	1	22.979	22.979	2	0.00013689	1	3746	20140627_QC_0408GuMu_R18	84.479	84.479	939510
TNIPETGRSTR	Acetyl (Protein N-term)	1272.64	0.642227	seq_pbp2	1	0	0	28.107	28.107	2	0.17485	1	4993	20140627_QC_0408GuMu_R18	48.998	48.998	894260	0.951837
TTLTKMDEALAGVASR	Phospho (STY)	1742.83	0.827401	seq_pbp2	0	0	1	66.32	66.32	3	2.3634e-16	1	14593	20140627_QC_0408GuMu_R18	136.34	130.18	1600200
TYEADAGAVVVMEAK	Oxidation (M)	1568.74	0.739224	seq_pbp2	0	1	0	57.735	57.735	2,3	2.2052e-08	8	9293	20140627_QC_0408GuMu_R18	109	103.68	236890000
TYEADAGAVVVMEAK	Unmodified	1552.74	0.744309	seq_pbp2	0	0	0	77.222	77.222	2,3	1.4617e-10	16	19204	20140627_QC_0408GuMu_R18	97.69	97.69	4157400
VAEYELNEAMK	Oxidation (M)	1311.6	0.601668	seq_pbp2	0	1	0	34.164	34.164	3	0.10569	1	6590	20140627_QC_0408GuMu_R18	43.958	39.064	10489000
VAEYELNEAMK	Unmodified	1295.61	0.606753	seq_pbp2	0	0	0	42.938	42.938	2	3.4888e-05	1	8746	20140627_QC_0408GuMu_R18	89.827	86.747	1392200000
VIGEAESDPGTPGSNLVTSIDAR	Unmodified	2284.12	0.118284	seq_pbp2	0	0	0	55.101	55.101	2,3	1.1213e-28	16	11748	20140627_QC_0408GuMu_R18	157.51	151.05	3949900000	10.2198
VIGEAESDPGTPGSNLVTSIDAR	Phospho (STY)	2364.08	0.0846142	seq_pbp2	0	0	1	59.439	59.439	2,3	4.4349e-19	11	13483	20140627_QC_0408GuMu_R18	130.49	126.22	379830000
VIGEAESDPGTPGSNLVTSIDAR	2 Phospho (STY)	2444.05	0.0509446	seq_pbp2	0	0	2	63.215	63.215	2	1.7337e-14	1	13781	20140627_QC_0408GuMu_R18	114.74	108.72	6663600
VLESGKETAAAK	Unmodified	1202.65	0.650667	seq_pbp2	0	0	0	15.719	15.719	2,3	2.7207e-08	3	3852	20140627_QC_0408GuMu_R18	125.54	125.54	9715100	21.231
VLESGKETAAAK	Phospho (STY)	1282.62	0.616997	seq_pbp2	0	0	1	18.063	18.063	2	0.074972	1	2674	20140627_QC_0408GuMu_R18	52.071	42.559	457590
VVAMASNPDYDPNAWVGGISAK	Oxidation (M)	2277.07	0.0735822	seq_pbp2	0	1	0	59.252	59.252	2,3,4	3.4009e-08	7	13326	20140627_QC_0408GuMu_R18	72.421	70.849	819910000	66.719
VVAMASNPDYDPNAWVGGISAK	Oxidation (M),Phospho (STY)	2357.04	0.0399126	seq_pbp2	0	1	1	63.379	63.379	2,3	2.4247e-10	3	13676	20140627_QC_0408GuMu_R18	96.131	94.67	12289000
VVAMASNPDYDPNAWVGGISAK	Unmodified	2261.08	0.0786676	seq_pbp2	0	0	0	65.226	65.226	2,3	2.1682e-10	2	14299	20140627_QC_0408GuMu_R18	89.049	86.786	836490000	368.725
VVAMASNPDYDPNAWVGGISAK	Phospho (STY)	2341.05	0.044998	seq_pbp2	0	0	1	67.723	67.723	3	5.3217e-05	1	14893	20140627_QC_0408GuMu_R18	57.826	54.622	2268600
YAAPGKSNTAQVLGYLSPVTDEELQK	Unmodified	2778.41	0.40759	seq_pbp2	0	0	0	63.847	63.847	3	0.034594	1	14054	20140627_QC_0408GuMu_R18	48.867	47.79	1474600
YEVDNLGR	Unmodified	964.461	0.461409	seq_pbp2	0	0	0	32.997	32.997	2	0.0015296	3	7178	20140627_QC_0408GuMu_R18	144.83	128.06	319780000
